# Supplementary material for: Integration Linkage Mapping and Comparative Transcriptome Analysis to Dissect the Genetic Basis of Rice Salt Tolerance Associated with the Germination Stage
Source: Int J Mol Sci. 2024 Sep 26;25(19):10376. doi: 10.3390/ijms251910376 (PMC11476921; doi:10.3390/ijms251910376)
Supplement: Supplementary file 1 [file ijms-25-10376-s001.zip]

Archive with 4 entries (4 files):
- Figure S2.tiff
- Figure S3.tif
- Supplement Table.xlsx
- Figure S1.tif
