# Supplementary material for: Integration Linkage Mapping and Comparative Transcriptome Analysis to Dissect the Genetic Basis of Rice Salt Tolerance Associated with the Germination Stage
Source: Int J Mol Sci. 2024 Sep 26;25(19):10376. doi: 10.3390/ijms251910376 (PMC11476921; doi:10.3390/ijms251910376)
Supplement: Supplementary file 1 [file ijms-25-10376-s001.zip › Supplement Table.xlsx]

## Sheet: S1
Table S1. Phenotypic variationof six salt tolerance related traits
Traits	Parents		Population
	Jileng	Milyang	Mean±sd	Range	Skewness	kurtosis	CV(%)
LSRGI	0.57±0.18	0.48±0.16	0.66±0.24	0.04-1.58	-0.26	0.47	36.4
LSRGR	0.87±0.24	0.65±0.19	0.79±0.23	0.09-1.10	-1.24	0.85	29.67
LSRCL	0.64±0.22	0.37±0.15	0.65±0.24	0.17-1.51	0.89	1.09	36.37
HSRGI	0.31±0.15	0.19±0.10	0.27±0.19	0.01-0.85	0.79	-0.14	72.56
HSRGR	0.57±0.25	0.39±0.19	0.50±0.27	0.02-1.05	0.0351122	-1.09261	54.3507
HSRCL	0.53±0.23	0.34±0.17	0.45±0.16	0.12-1.30	1.34	3.92	36.78

## Sheet: S2
Table S2. Summary reads after filtering and alignment to reference genome
Sample ID	Total reads	Total bases	q30 bases	q30 rate (%)	GC content (%)	Total alignments	Overall mapping rate(%)
N1-1	43055850	6204707964	5827115919	93.9144	56.7509	47340225	92.5
N1-2	41932642	6037321091	5646863316	93.5326	55.9081	44575034	93.7
N1-3	39764654	5725504588	5393823677	94.207	56.3727	42478118	94.1
N2-1	42019016	6049934117	5676691723	93.8306	56.3839	47406190	94
N2-2	43951928	6339254888	5952025232	93.8916	56.6955	47707112	95.2
N2-3	42659138	6123610142	5742427675	93.7752	55.4193	47280831	92.1
S1-1	41644950	5985068109	5612050505	93.7675	57.5257	47045989	95.4
S1-2	48389672	6964890076	6530234549	93.7593	57.4392	63908436	95.7
S1-3	51110838	7339490505	6816857898	92.8792	57.7182	59342105	92.7
S2-1	41464572	5975823025	5593918270	93.6092	55.951	44909835	94
S2-2	39375148	5662825897	5307442072	93.7243	57.1212	44169960	92.9
S2-3	44555474	6401009191	6009251961	93.8798	56.5091	47900907	92.8

## Sheet: S3
Table S3. FPKM valus of salt-specfic transcripts between parents under salt and normal condition
tene Id	N1-1 FPKM	N1-2 FPKM	N1-3 FPKM	N2-1 FPKM	N2-2 FPKM	N2-3 FPKM	S1-1 FPKM	S1-2 FPKM	S1-3 FPKM	S2-1 FPKM	S2-2 FPKM	S2-3 FPKM	Difference type
Os01t0192000	32.4973	41.22	68.8549	20.2146	16.8159	13.3009	105.868	52.2265	93.3426	45.2894	36.7814	66.806	NorOnly_down
Os01t0382200	2.10507	2.89011	1.78384	0.577491	0.167897	0.179234	0	0	0	0	0	0	NorOnly_down
Os01t0639600	16.3333	19.0514	44.5743	8.94293	8.45009	9.07076	4.62151	4.88044	7.56401	14.6984	10.386	19.264	NorOnly_down
Os01t0937500	1.31608	0.557498	9.39158	0.12119	0.114511	0.0407478	2.26271	0.698116	2.78306	0.494528	0.76362	12.9682	NorOnly_down
Os02t0749700	2.04522	0.182879	14.7036	0	0	0.0623779	0	0	0	0	0	0	NorOnly_down
Os02t0824900	2.14697	2.00082	1.18736	0.68866	0.239735	0.329042	1.01509	1.45055	0.647385	0.887414	0.846356	0.315419	NorOnly_down
Os03t0124900	5.38817	12.8881	6.45617	2.60671	2.50155	1.2736	0.814775	1.00024	0.727486	1.28807	1.22281	1.3784	NorOnly_down
Os03t0270800	8.66695	16.3773	17.1577	4.0591	3.9246	4.38003	2.83254	6.01017	5.86105	5.58538	6.92767	3.83358	NorOnly_down
Os03t0415700	1.1643	1.32863	2.13647	0.168479	0.318388	0.0849714	0.252773	0.383101	0.358242	0.687494	0.655685	0.651628	NorOnly_down
Os04t0455700	5.88848	5.87963	22.711	2.7456	1.16296	0.954988	9.46965	1.63615	7.89147	1.35217	1.36857	3.6618	NorOnly_down
Os04t0481800	15.6869	19.7827	37.9473	5.73388	8.58598	6.12682	19.2467	7.46933	12.2748	7.68356	10.158	14.3305	NorOnly_down
Os04t0586200	343.303	171.692	191.427	108.163	75.8399	74.9448	284.925	221.402	244.694	123.543	156.353	163.917	NorOnly_down
Os04t0659300	54.3182	52.1704	151.17	6.09153	7.73633	5.15343	3.66881	0.29788	10.195	0.334101	1.67515	1.96336	NorOnly_down
Os04t0665200	5.0041	0.965725	1.5304	0.425948	0.321979	0.42965	0.681664	1.89837	0.833252	3.56315	4.78366	1.72982	NorOnly_down
Os05t0110800	140.751	159.256	271.117	62.4336	59.759	22.5596	12.0299	13.8279	15.8041	20.4034	11.4202	9.99614	NorOnly_down
Os05t0298800	0.634459	1.6024	2.43687	0.075607	0.0357202	0	0	0	0	0	0	0	NorOnly_down
Os06t0246200	0	11.0235	9.41381	0	0.119395	0	0	0	0	0.0644525	0.421512	0.12218	NorOnly_down
Os06t0526400	5.79027	15.3104	37.7614	1.52058	3.69459	0.876456	0.543183	0.296368	1.10855	0.775612	1.81157	0.945191	NorOnly_down
Os07t0129300	93.158	0	166.115	0.150859	0.0712724	0.989103	0	0	0	0	0	0	NorOnly_down
Os07t0588600	9.00394	0.892178	2.28071	0.417725	0.526272	0.140452	1.60162	0.316619	1.89488	1.06535	0.619315	1.27905	NorOnly_down
Os08t0508800	1.70893	0.0602246	9.36144	0.101825	0.192427	0.205419	0.0407387	0	0.0173211	0	0	0.177223	NorOnly_down
Os10t0323500	2.79275	47.6119	54.3253	0.139696	2.54095	0.246593	0	0	0.0594082	0.178139	0	0	NorOnly_down
Os10t0464000	7.4786	17.3419	19.2755	2.39219	3.90853	0.552974	1.09666	0.997252	1.90747	0.559256	0.886659	1.10835	NorOnly_down
Os11t0206850	0.688818	12.105	7.96298	0.418633	0.65927	0	0.139574	0.253846	0.118687	0	0.155165	0	NorOnly_down
Os11t0549650	4.86826	14.8342	15.8127	4.84616	2.08871	2.7443	5.31492	6.18644	5.45961	2.64537	3.35609	3.98712	NorOnly_down
Os12t0117100	8.26329	14.2356	11.6481	6.30704	3.28606	2.25935	0.766442	0.696969	0.701878	1.80396	0.983141	1.25389	NorOnly_down
Os12t0258700	2.23183	0.941607	29.2394	0.350245	0.2106	0.481758	0.0636947	0	0	0.032482	0	0	NorOnly_down
Os12t0634000	8.64798	21.2336	24.5837	6.60572	6.24168	3.62126	3.15994	3.78781	1.83208	2.05095	1.99597	2.22166	NorOnly_down
Os12t0635700	11.3241	61.0472	56.5856	11.1947	7.9203	10.9026	12.0245	6.52061	7.55152	6.41336	10.2404	18.6629	NorOnly_down
Os03t0320100	37.4372	71.3682	66.2657	16.895	15.7637	13.6228	1.74814	2.9385	1.75681	16.2629	5.77133	9.06432	NorOnly_down
Os07t0620700	4.9694	8.42162	9.00371	1.13141	1.06906	0.65214	0.18476	0.294023	0.196389	1.03643	1.05267	0.826079	NorOnly_down
Os01t0748500	0	0.0421278	0.0903233	2.82061	0.0403814	5.34539	0.341967	1.86582	0.472536	0.915552	0.237603	0.619849	NorOnly_up
Os02t0498666	0.802869	0.331722	0.355611	1.79475	1.98731	1.32947	37.9223	37.7752	45.5802	13.9035	13.003	10.7106	NorOnly_up
Os03t0426350	1.74171	0.200664	0	2.30705	54.7543	10.8142	4.00428	0.185152	0.0577126	3.53031	3.39527	1.70587	NorOnly_up
Os03t0823000	0.562705	1.17723	0.458911	3.01274	1.87216	7.52886	1.52027	0.938103	1.33893	2.02128	5.3117	2.257	NorOnly_up
Os03t0828800	0.0447854	0	0	0	3.98637	0.503343	0.0907481	0	0.0385838	0.347087	0.403539	0.285116	NorOnly_up
Os04t0604250	4.61122	3.94653	0.141025	13.3452	19.0407	16.5572	12.9476	11.8954	10.4425	13.2057	22.2586	17.0331	NorOnly_up
Os04t0640850	2.39639	1.59519	0.855035	6.87754	8.28243	5.03295	1.75348	1.34922	1.49107	3.85199	4.79839	3.65103	NorOnly_up
Os11t0208000	0.771745	0.660501	0.448442	1.00507	3.65099	3.73981	1.25102	0.954793	0.835849	3.28102	1.68879	2.18122	NorOnly_up
Os01t0159600	0.297867	0.14871	0.318838	0.678864	21.2392	5.09769	1054.28	289.178	658.938	6.00204	2.76781	10.7944	NorOnly_up
Os03t0747400	1.45681	0.145462	0.467812	3.09884	20.0782	11.3868	170.695	92.3415	188.451	19.1935	60.7927	9.3458	NorOnly_up
ENSRNA049467742	2.04423	0	0	5.6943	0	0	2.58888	46.6135	0	0	1.15123	0	SalOnly_down
ENSRNA049471602	2.78993	1.79083	4.26621	5.45012	14.4956	0.407221	1.2114	15.2387	7.89755	0	0.448906	1.36627	SalOnly_down
ENSRNA049475715	5.47653	18.7484	4.18721	5.54731	0	0	3.17058	10.812	8.76234	0	0	0	SalOnly_down
EPlORYSAT000373608	0.758937	1.56972	1.00579	1.39107	0.691792	1.47701	0.604146	1.51497	1.08974	0.354774	0.529164	0.495549	SalOnly_down
Os01t0104500	0.34002	1.57023	0.591433	0.215259	0	0.173704	0.387551	1.05727	1.5013	0.0878387	0.287227	0.0416281	SalOnly_down
Os01t0105400	11.8618	8.98843	7.79208	13.7927	9.33121	1.5938	15.3761	15.5093	14.195	2.85442	2.01317	1.33684	SalOnly_down
Os01t0106400	27.2717	11.3855	66.4267	38.1629	33.2937	3.59712	2.02302	1.01665	13.898	0	0	0.720518	SalOnly_down
Os01t0110700	4.2693	2.89135	3.33799	6.20469	5.13435	1.65	3.93049	3.48871	3.21436	1.78383	1.48439	0.999916	SalOnly_down
Os01t0111300	2.46798	1.74883	2.38608	1.29026	2.5145	0.569394	1.77449	0.660127	0.823057	0	0	0	SalOnly_down
Os01t0111600	470.636	106.58	190.207	489.173	160.063	14.8121	1222.98	990.114	838.124	22.3125	60.6283	27.0197	SalOnly_down
Os01t0113400	0.472752	0.494519	0.433744	0.478862	1.07732	0	0.593006	1.09925	0.465473	0	0.0253556	0	SalOnly_down
Os01t0116400	0.055711	0.111254	0.149083	0.112862	0.186624	0.0569215	0.141108	0.43628	0.431969	0	0.15687	0.0818473	SalOnly_down
Os01t0117050	0.694208	0.792188	1.1677	1.30591	1.99329	0	2.11	2.9238	1.96512	0	0	0.0971323	SalOnly_down
Os01t0124900	2.76529	3.45142	2.38443	3.89032	2.42611	0	2.17905	4.52923	2.77944	0	0	0	SalOnly_down
Os01t0126401	0.794167	0.679691	0.12144	0.738764	0.41883	0.0662386	0.706083	0.238914	0.30719	0.0502433	0.0365095	0.0634962	SalOnly_down
Os01t0126600	1.05712	0.83331	0.714656	1.23985	1.30465	0.142116	0.422767	0.615114	0.671067	0	0.0313328	0	SalOnly_down
Os01t0127700	1.96757	0.73916	1.68904	2.03246	3.61717	0.696645	5.96056	3.69727	7.77067	1.10717	0.877664	1.88893	SalOnly_down
Os01t0129200	0.720128	0.559257	0.256942	2.3504	0.382909	2.37083	9.89005	11.5737	4.48074	5.12626	2.88388	1.33226	SalOnly_down
Os01t0136100	129.464	63.0431	125.262	125.703	94.1422	54.4997	199.466	243.066	168.411	45.1557	47.73	49.8825	SalOnly_down
Os01t0136200	3.37081	2.60845	5.95341	5.03621	6.77505	12.2264	9.39158	57.0647	30.7829	9.31751	11.8644	13.7011	SalOnly_down
Os01t0136600	20.3821	20.8846	13.0521	18.7522	14.3113	0	14.8788	28.3723	15.6427	0	0.300742	0	SalOnly_down
Os01t0137200	0.907661	1.48303	1.50151	2.00595	1.10565	0.0843076	1.83918	2.20462	1.20851	0.0852653	0.37175	0.161634	SalOnly_down
Os01t0137550	0.89634	0.984492	0.575667	0.998718	1.28684	0	1.36218	0.660646	1.15833	0	0	0	SalOnly_down
Os01t0138900	28.1898	10.5089	16.2417	22.8283	9.5393	19.9488	36.3598	7.40086	33.5779	17.3701	5.57102	7.83129	SalOnly_down
Os01t0139600	1.73014	2.49086	1.89501	1.79325	6.3156	1.72662	10.0689	16.7554	12.2711	2.03727	7.7494	5.35948	SalOnly_down
Os01t0144200	3.72066	6.89085	4.81767	4.13347	17.8053	0	7.72153	6.85576	6.46261	0.186033	0.0675909	0.235104	SalOnly_down
Os01t0144300	0.841996	0.530987	0.142307	0.718214	0.339317	0	0.269388	0.204142	0.381791	0	0	0	SalOnly_down
Os01t0149400	114.538	80.6183	109.537	98.1875	65.8196	10.7914	58.2594	62.4931	42.6658	4.12305	2.90791	7.12627	SalOnly_down
Os01t0149800	2588.92	3942.17	3288.85	3762.01	2215.13	312.851	2468.33	1059.85	1327.25	345.943	253.09	329.413	SalOnly_down
Os01t0154000	0.281026	0.420905	0.376013	0.0711645	0.537941	0	5.05377	2.26548	3.02639	0.290394	0	0.206433	SalOnly_down
Os01t0155000	1.14407	0.248336	10.4358	0.806158	0.476082	1.06728	0.201583	0.137483	8.27084	0	0	0.389749	SalOnly_down
Os01t0155200	7.17926	10.0458	3.74929	6.86945	15.4069	3.27421	9.66462	26.1826	22.0225	6.69983	7.77834	5.91235	SalOnly_down
Os01t0155500	13.4171	3.02108	4.80213	9.17307	5.71179	3.00609	5.89825	2.15313	7.40652	1.18591	1.15161	2.77945	SalOnly_down
Os01t0155800	0.461217	0.460524	0.394951	1.58841	3.17832	0.0942478	17.8501	0	0.397352	0.285955	0	0	SalOnly_down
Os01t0158566	1.39278	2.68203	0.851903	1.81386	1.33303	0	0.705541	2.19973	0.771374	0	0	0	SalOnly_down
Os01t0158600	0.154188	0.153956	0.0618913	0.488065	0.332041	0	0.117161	0.195325	0.132837	0	0	0	SalOnly_down
Os01t0159200	0.764533	103.99	3.81901	20.7371	13.5778	14.2342	0	0	9.00177	0.0877799	0	0	SalOnly_down
Os01t0159400	44.0844	31.8299	88.8205	36.7683	28.8239	31.0647	63.1006	21.3998	67.4585	19.963	9.74294	22.2163	SalOnly_down
Os01t0159600	0.297867	0.14871	0.318838	0.678864	21.2392	5.09769	1054.28	289.178	658.938	6.00204	2.76781	10.7944	SalOnly_down
Os01t0160800	15.6079	1.98063	6.1463	16.1798	3.49728	0	12.2697	2.98175	10.0288	0	0	0	SalOnly_down
Os01t0166500	23.6907	43.3775	26.4913	35.0129	40.5103	45.8883	90.8865	197.143	56.5206	36.2044	79.3876	25.564	SalOnly_down
Os01t0172100	1.68785	1.95344	4.22929	3.4582	2.60675	2.03808	2.72052	3.2161	7.86554	0.198195	0.734499	1.20228	SalOnly_down
Os01t0172800	13.3373	8.31363	9.9026	12.4945	5.75538	13.6271	1.24972	0.639247	2.32465	0.238992	0.260496	0.604063	SalOnly_down
Os01t0174000	14.4053	24.9599	23.9067	20.7837	13.1501	9.58546	17.4768	13.5506	17.1037	7.75548	6.33999	6.28382	SalOnly_down
Os01t0174200	1.01913	0.370035	0.595025	0.750764	0.975411	0	1.40799	3.58502	1.6762	0	0	0	SalOnly_down
Os01t0174900	92.2601	140.409	111.034	90.7271	112.699	20.0394	152.655	274.766	198.559	28.4617	50.6411	41.4015	SalOnly_down
Os01t0175500	11.3079	9.36986	9.8345	9.98251	14.7311	1.64478	12.6499	32.1585	18.2325	4.66582	10.2155	6.22983	SalOnly_down
Os01t0181166	8.82671	5.42366	8.72136	5.96053	3.89911	4.39363	11.5797	14.4919	12.5766	2.45564	3.05897	2.77087	SalOnly_down
Os01t0184100	0.392635	1.01932	0.588389	0.556794	1.50317	0	2.06854	1.5193	0.676532	0	0	0	SalOnly_down
Os01t0184200	4.62352	3.82429	2.84202	5.78069	4.19152	0	9.70871	23.1261	14.75	0	0	0	SalOnly_down
Os01t0186000	20.078	2.77448	38.1859	13.2557	16.7289	9.70765	1.81624	0.660646	6.71833	0.277866	0.201912	1.05348	SalOnly_down
Os01t0188100	58.5001	44.3712	45.2547	64.3765	82.1606	32.2098	67.603	101.739	77.361	27.8745	39.3888	32.0015	SalOnly_down
Os01t0189100	0.693156	1.32131	0.584572	1.29785	0.683526	0	1.78759	0.948241	0.977193	0	0	0	SalOnly_down
Os01t0189700	4.29906	4.8932	3.88211	4.55174	5.79098	0	4.78574	7.07395	7.54469	0	0	0	SalOnly_down
Os01t0189800	24.7369	21.5783	21.0591	23.5422	36.6844	4.82574	46.234	75.5399	56.5867	6.77661	16.7246	11.3818	SalOnly_down
Os01t0192500	0.655	0.735767	0.701114	1.40987	0.470177	0.920194	1.99083	2.79099	1.1286	0.592231	0.461085	1.12267	SalOnly_down
Os01t0197400	29.4292	52.4232	23.5408	40.626	32.1211	19.8076	56.7986	58.0917	44.4107	18.1936	23.4102	24.8395	SalOnly_down
Os01t0202500	9.28565	19.554	17.759	11.3225	28.9365	29.991	48.5099	60.0063	58.3117	11.1413	29.5417	24.1374	SalOnly_down
Os01t0209500	0.235342	0.0213626	0.22901	0.0650139	0.245724	0	0.715307	0.67018	0.221186	0.0442159	0.0240972	0.0419092	SalOnly_down
Os01t0215000	1.17536	1.17359	0.786315	2.97637	2.29675	0	0.744253	0.406075	0.295342	0	0	0	SalOnly_down
Os01t0217800	10.2247	10.5032	13.661	11.4373	17.1433	12.401	30.2203	12.9442	29.7221	12.8079	8.03653	10.1945	SalOnly_down
Os01t0224000	1.12695	3.08791	6.73279	2.49541	1.47995	4.28441	6.69126	7.84739	7.83493	2.19363	3.89646	3.64499	SalOnly_down
Os01t0224400	6.24595	3.64178	5.85607	6.14195	6.76345	3.54019	12.2404	4.07432	11.7048	5.13506	1.89994	3.61688	SalOnly_down
Os01t0226400	0.41348	0.825717	0.745416	0.529041	0.104143	0.0667049	2.86626	1.44357	2.45607	0.584677	0.465709	0.660746	SalOnly_down
Os01t0234850	0.337723	0.361302	0.413142	0.0977394	0.646471	0	0.317722	0.622294	0.893655	0.0249272	0.0815105	0.118134	SalOnly_down
Os01t0235100	0.397312	10.5129	0.354403	4.56107	1.33094	5.61557	2.01267	4.02652	1.88262	0.684261	0.223749	0.194569	SalOnly_down
Os01t0237500	11.8752	1.21898	26.3728	36.5357	10.516	25.5137	20.352	0	0	0.114683	0.125002	0.760898	SalOnly_down
Os01t0237750	10.5619	1.90174	20.7576	15.7845	9.1145	3.71506	10.3499	0	0	0	0	0.50875	SalOnly_down
Os01t0238500	4.42513	5.25216	4.37919	19.0288	1.31854	13.052	2.15706	1.03846	9.35111	1.20787	0.799336	0.204438	SalOnly_down
Os01t0241000	10.9105	15.0306	20.7669	11.6332	4.1613	6.41196	37.9408	34.6906	23.888	5.21327	8.13086	3.21385	SalOnly_down
Os01t0247600	0.187767	11.999	1.70838	3.99407	1.34784	0	11.2239	9.68751	7.84566	0	0	0	SalOnly_down
Os01t0248500	2.94638	0.385829	2.6885	3.13124	1.71048	1.18442	1.85957	0.178002	1.20677	0.249557	0.108805	0.283845	SalOnly_down
Os01t0253000	0.238238	0.594699	0.467519	0.241317	0	0.0811381	0.362054	1.68276	0.615746	0.16412	0.268331	0.233337	SalOnly_down
Os01t0253050	0.188125	0.429354	0.0287671	0.217779	0.102889	0.0823769	0.462881	2.03034	0.879835	0.138854	0.393507	0.184255	SalOnly_down
Os01t0253500	0.87787	3.83491	4.63965	1.83401	3.99101	1.12118	2.16794	3.74065	2.17439	0.28348	1.17415	0.591119	SalOnly_down
Os01t0255100	0.0462564	0.277121	0.396104	0.562251	0.664082	0.425353	1.21847	2.34391	1.07598	0.669177	0.573092	0.588962	SalOnly_down
Os01t0256500	9797.59	15622.3	12669.5	7845.73	8608.49	5106.02	39182.5	75063.6	41208.3	7384.37	29743.3	26720.6	SalOnly_down
Os01t0258100	0.93193	0.548774	0.869651	1.67011	0.160094	0.0976594	1.88836	2.97206	1.56459	0.0987689	0.188398	0.280849	SalOnly_down
Os01t0266200	2.5729	3.86435	2.31432	3.48218	1.9245	0.353453	1.88385	3.5457	2.6078	0.424494	1.46113	0.635287	SalOnly_down
Os01t0276300	8.04609	10.6899	1.99299	15.896	5.85526	2.98942	331.06	211.361	359.887	88.0905	51.7532	64.4773	SalOnly_down
Os01t0276600	11.127	18.5489	14.4662	11.7062	7.03884	9.70979	26.901	34.9779	24.9324	10.7577	8.39085	9.96261	SalOnly_down
Os01t0280200	0.789947	0.832579	0	0.977969	0.210017	0	0.444628	1.53644	0.453707	0	0	0	SalOnly_down
Os01t0281000	48.1427	65.3519	108.411	35.8011	26.4371	18.8148	38.5171	58.9069	24.6811	18.4984	14.9929	13.5665	SalOnly_down
Os01t0289600	8.12838	11.4227	11.9231	7.36944	5.33054	2.30694	5.84599	6.1944	7.30542	1.24435	3.05171	4.07886	SalOnly_down
Os01t0295700	30.585	24.331	50.5129	16.7028	17.1499	16.8085	89.0878	29.6014	101.34	11.2532	25.2274	40.9623	SalOnly_down
Os01t0300400	0.291195	0.254412	0.233772	0.442438	0.209028	0.148761	0.6638	1.57615	0.407668	0.225676	0.163989	0.071301	SalOnly_down
Os01t0301100	1.09853	2.74219	2.79268	1.46045	1.51139	1.19255	4.38231	11.5757	10.588	1.41893	1.46928	2.48808	SalOnly_down
Os01t0302100	0.712037	0.947955	0.181468	0.927308	0.0973561	0	3.50392	0.312384	2.0448	0	0	0	SalOnly_down
Os01t0310550	0.218522	0.436386	0.233906	0.276683	0.104574	0	0.166045	1.50995	1.55317	0	0	0	SalOnly_down
Os01t0310600	2.24721	8.67614	19.083	4.85601	3.72807	0.612276	5.31241	13.2504	12.3906	0	0.168738	0	SalOnly_down
Os01t0311300	1.38567	3.7818	0.59329	1.77787	1.7683	0	3.83728	1.78728	3.02427	0	0.104047	0	SalOnly_down
Os01t0313600	115.824	115.356	287.244	169.685	51.0465	2.35994	17.2743	9.47927	18.1987	0.260373	0.141901	1.76866	SalOnly_down
Os01t0320700	0.831099	12.9664	3.55844	5.36673	2.28691	0	9.78852	6.12559	5.90712	0	0	0	SalOnly_down
Os01t0322300	0	0	0	0.490003	0	0.164754	21.4014	9.06223	14.3089	0.999752	0.181618	1.10553	SalOnly_down
Os01t0323500	1.82101	1.22734	0.292383	1.19896	1.65575	0	0.507361	7.46584	1.0982	0	0	0	SalOnly_down
Os01t0324400	4.29791	3.58381	2.56942	3.95979	2.3631	0.210221	5.30403	3.24359	3.80124	0.614206	1.87967	0.985199	SalOnly_down
Os01t0337160	1.33352	2.77882	3.22718	2.17296	5.16076	0	3.7007	6.6771	6.09398	0	0	0	SalOnly_down
Os01t0342900	6.82556	11.661	40.8874	5.04262	8.21091	0.415873	45.7424	45.6634	30.8047	0.0647073	0.105795	0.981305	SalOnly_down
Os01t0343300	8.18734	14.4189	14.1462	11.297	11.168	6.7844	6.20489	3.86063	5.55403	2.4648	1.74265	1.13654	SalOnly_down
Os01t0346400	2.0618	1.74796	1.74891	2.67952	2.15952	0	2.87717	1.79204	2.04442	0	0	0	SalOnly_down
Os01t0349000	2.99109	4.38034	7.3852	7.71577	7.55775	0	6.99014	8.70808	6.49381	0	0	0	SalOnly_down
Os01t0349600	4.75634	14.3873	8.08603	6.89609	4.41842	0	9.25978	16.8409	12.8958	0	0	0	SalOnly_down
Os01t0353900	5.22574	7.42262	7.32689	7.41805	9.08736	0	9.5076	9.05266	12.0162	0.190139	0.248697	0.252307	SalOnly_down
Os01t0354450	0.0740319	0.960967	0.0792439	0.149977	0	0	0.30002	1.29592	0.446463	0	0	0	SalOnly_down
Os01t0354700	1.55406	0.689657	1.29381	1.28264	0.771244	0.646894	5.42325	5.24984	5.40506	0.416336	0.77794	0.676485	SalOnly_down
Os01t0357100	1.95364	1.12166	1.30699	2.72098	2.10357	0.474072	2.37519	2.69986	3.24	0.479457	0.412578	0.191345	SalOnly_down
Os01t0361000	15.1654	19.0701	11.1573	17.9069	12.9462	0	17.1802	17.1932	14.948	0	0	0	SalOnly_down
Os01t0362100	3.14048	4.35947	2.89697	3.85349	2.3704	7.17396	13.1409	14.8667	14.6059	5.51415	2.12805	2.02557	SalOnly_down
Os01t0362400	0.933456	7.24929	2.33141	4.20231	2.28317	0	1.36605	1.52889	2.05517	0	0	0	SalOnly_down
Os01t0362533	4.49007	6.21552	5.24312	6.20197	4.68814	0	4.13554	3.29059	2.63749	0	0	0.399791	SalOnly_down
Os01t0362800	0.529074	1.93702	0.755096	1.66728	2.08178	0	1.0125	3.41208	2.73487	0	0	0	SalOnly_down
Os01t0363000	2.27262	0	1.02919	0.442692	1.00391	0	0.531346	1.61061	1.43079	0	0	0	SalOnly_down
Os01t0363300	47.8312	68.4482	81.1545	47.6998	58.4637	15.3966	46.347	76.4205	70.8822	19.7425	27.2017	37.4909	SalOnly_down
Os01t0363500	12.74	20.1277	16.0564	13.7789	15.1435	0.734821	20.0274	40.3618	28.3425	3.46104	2.56898	2.07294	SalOnly_down
Os01t0364900	3.7335	5.19942	3.89118	7.76255	7.14669	0	2.48854	2.17245	2.11613	0.812202	0.221321	0.0962287	SalOnly_down
Os01t0366100	1.62985	1.31242	0.544013	1.4734	2.18055	0	2.14843	3.06777	1.90241	0	0	0	SalOnly_down
Os01t0369600	4.03318	4.70669	3.58861	4.67257	5.64549	0	5.64405	8.91793	7.90493	0	0	0	SalOnly_down
Os01t0372100	1.87407	1.66333	0.44578	1.54676	3.05589	8.15558	164.484	54.4198	140.287	41.8149	58.0077	34.8068	SalOnly_down
Os01t0373200	1.80096	2.92216	1.68678	2.2803	0.754121	0	0.798277	2.28146	1.4546	0	0	0	SalOnly_down
Os01t0373400	0.457936	1.02001	0.980352	1.35588	1.28116	0	3.56889	2.5314	2.09401	0.582402	0.119026	0.0345011	SalOnly_down
Os01t0376700	17.971	14.7565	15.2286	19.9597	36.3615	14.0932	18.846	6.64451	12.8342	8.51126	4.26126	4.20731	SalOnly_down
Os01t0379101	3.80038	2.18193	1.22038	2.40593	2.45521	0	1.1551	3.15119	2.37374	0	0	0	SalOnly_down
Os01t0382900	5.60624	5.14169	5.15636	4.20644	5.80296	0	4.37565	5.66246	8.01411	0	0	0	SalOnly_down
Os01t0383100	0.354182	0.571279	0.845723	0.579534	0.443293	0	0.165617	0.527118	0.281665	0	0	0	SalOnly_down
Os01t0384450	0.276328	0.919709	0	1.2129	0	0	6.43909	0.67889	4.99935	0	0	0	SalOnly_down
Os01t0386500	0.107046	0.570054	3.01734	0.542148	1.29775	0	0.36151	0.427364	0.491857	0	0	0	SalOnly_down
Os01t0386600	40.2547	93.1231	117.108	28.058	68.2821	0	27.6603	70.3185	44.6383	0	0	0	SalOnly_down
Os01t0391100	4.04576	4.31146	3.09896	6.7173	11.6166	1.32733	54.0258	51.9328	72.2263	9.98493	17.419	12.6631	SalOnly_down
Os01t0392600	0.0631502	0.173402	1.06464	0.447765	0.46842	0.0645224	0.703784	3.69449	5.11413	0	0.0889089	0	SalOnly_down
Os01t0495701	0.331137	2.06649	1.32919	0.545052	0.158466	0	0.125808	0.953373	1.06981	0	0.0932411	0.0405405	SalOnly_down
Os01t0495900	10.4767	21.2337	27.3823	11.3599	9.4838	21.3507	44.011	27.0212	35.9327	11.09	15.0619	14.1821	SalOnly_down
Os01t0498802	9.77597	22.5083	63.4625	9.08684	32.9133	0	2.44699	5.50998	4.11205	0	0	0	SalOnly_down
Os01t0502900	8.48151	8.30897	6.6805	7.78065	6.27971	2.61609	8.43086	15.3333	14.3384	3.80335	3.60485	4.38861	SalOnly_down
Os01t0511000	595.78	314.189	569.22	206.725	241.54	130.869	792.367	619.165	595.889	112.688	206.158	256.648	SalOnly_down
Os01t0517900	0.119007	0.0594141	0	0.542454	0.284755	0.182389	0.180857	0.712675	0.922751	0.122974	0.134039	0	SalOnly_down
Os01t0518800	4.76476	9.93148	6.94904	7.60149	10.4888	0	4.46533	11.9622	8.36388	0	0	0	SalOnly_down
Os01t0520180	22.1734	18.7339	3.23013	38.8066	0.251151	0	11.9635	7.73625	9.83408	0	0	0	SalOnly_down
Os01t0523000	9.94732	15.3267	10.0969	13.7241	13.3781	0	15.9859	15.5639	14.3324	0	0	0	SalOnly_down
Os01t0530100	2.85659	3.30266	2.17258	11.2695	3.95718	0	1.59939	5.19435	1.36005	0	0	0	SalOnly_down
Os01t0549300	3.20954	3.64792	2.15632	4.15024	1.83004	0	3.80521	3.68049	3.8535	0.0352822	0.115371	0.0334416	SalOnly_down
Os01t0552300	4.32394	6.63864	4.03115	8.85384	6.71943	2.42271	17.6173	21.2035	16.4229	5.90939	7.22663	4.05283	SalOnly_down
Os01t0552500	5.27005	5.47957	2.65737	5.11758	6.41961	0	7.54566	5.05598	5.96617	0	0	0	SalOnly_down
Os01t0553400	3.45661	3.38169	2.69089	3.18299	5.21314	0	7.78233	13.0923	9.4152	0	0	0	SalOnly_down
Os01t0553600	2.58857	3.9256	1.97915	3.09517	2.40302	0	4.7325	5.59459	4.71176	0	0	0	SalOnly_down
Os01t0558100	1.36492	2.98533	2.22631	2.30427	5.72314	3.51965	10.9312	9.40141	10.0793	1.20893	3.87993	4.77442	SalOnly_down
Os01t0563500	1.64109	1.70165	0.608063	1.53443	0.906168	0	0.895278	2.32608	1.19633	0	0	0	SalOnly_down
Os01t0564400	2.67445	3.03028	1.72577	2.978	3.23143	0	2.63274	2.49895	2.10802	0	0	0	SalOnly_down
Os01t0576050	1.14739	1.85069	0.850272	2.14564	0.422374	0	0.357684	0.894471	1.06455	0	0	0	SalOnly_down
Os01t0578500	2.34708	1.10545	1.09025	1.97371	1.78017	1.58364	4.80074	7.58877	3.16665	1.87619	2.44404	1.12771	SalOnly_down
Os01t0578700	10.4565	13.7108	9.04028	16.9933	17.2116	0	9.9537	11.9098	11.434	0	0	0	SalOnly_down
Os01t0580300	3.05453	8.13316	6.27759	3.6303	4.52168	0.249672	3.58983	11.6319	7.40346	0.252508	0.550458	0.119667	SalOnly_down
Os01t0580400	0.220422	0.550226	0.196617	0.111635	0.351611	0	0.334979	1.01538	0.443099	0.0379616	0.16551	0	SalOnly_down
Os01t0584300	12.2502	19.1318	13.7851	17.022	12.1757	0	16.6279	20.1126	13.0571	0	0	0	SalOnly_down
Os01t0584900	1.10362	1.85594	9.82363	1.82392	1.11188	0.830866	0.823886	0.428118	0.700592	0.120044	0	0.170671	SalOnly_down
Os01t0589000	7.23051	15.2029	8.33491	12.6409	9.88146	6.07347	17.046	22.7069	16.1123	4.88524	8.14384	4.22182	SalOnly_down
Os01t0593700	0.270125	0.377606	0.0578285	0.328339	0.180976	0	0.21894	0.348416	0.511984	0	0	0	SalOnly_down
Os01t0596700	1.53911	2.07134	2.47121	2.71131	0.576426	0	2.30512	0.493217	0.807123	0.0345743	0.0376853	0.196624	SalOnly_down
Os01t0601625	0.765083	0.857095	0.659153	0.963989	0.839424	0.114396	0.794046	0.911184	0.835983	0.212109	0.252212	0.182767	SalOnly_down
Os01t0601700	0.433343	0.865383	0.993968	0.376238	0.750507	0	0.146346	0.741451	0.675562	0	0	0	SalOnly_down
Os01t0617900	0.0522434	0.678143	0	0.264593	0.500023	0.106757	0.317581	0.577588	0.585119	0.053985	0.0588426	0	SalOnly_down
Os01t0622500	1.78548	2.51688	1.2788	2.60644	3.31725	0.10731	2.76662	3.02385	2.65798	0.0678307	0.0147868	0.064292	SalOnly_down
Os01t0624700	0	0.136862	0.88031	0.09256	0.306107	0.980326	2.86998	0.168376	3.58201	0.236063	0.154382	0.581743	SalOnly_down
Os01t0629400	14.1301	22.3924	32.169	10.3279	20.8494	9.92551	40.5344	11.2923	30.5028	7.49413	9.46456	18.0069	SalOnly_down
Os01t0630900	1.02212	0.4639	0.895154	0.988268	0	0.142408	2.91838	0.385235	1.44095	0	0	0	SalOnly_down
Os01t0643900	0.0910507	0	0.194922	0	1.39432	0.465145	28.4122	7.80138	22.9837	6.30375	4.20462	3.29957	SalOnly_down
Os01t0644200	8.27529	8.15412	2.21447	11.1396	4.68965	5.22881	686.059	65.5071	577.48	182.725	25.3863	109.951	SalOnly_down
Os01t0646300	25.3712	33.1104	77.8297	20.0691	61.449	37.2804	193.456	165.225	154.146	27.7798	65.6268	49.5133	SalOnly_down
Os01t0647850	5.08057	4.1335	3.84931	5.08271	7.0238	0	4.59661	3.37093	3.49444	0	0	0	SalOnly_down
Os01t0652600	107.427	77.5098	101.855	88.245	63.3119	146.731	457.036	800.472	418.817	189.342	162.831	201.136	SalOnly_down
Os01t0654400	5.57986	0.795924	2.41752	5.38284	6.35774	14.117	137.023	33.7823	187.023	16.8858	23.0438	9.36868	SalOnly_down
Os01t0661500	44.6317	40.8509	84.2679	40.282	57.5038	13.4953	160.728	167.597	135.689	15.2253	18.4214	17.1398	SalOnly_down
Os01t0672600	0.180032	0.719045	1.15624	1.82359	0	0	4.74236	2.98557	2.32654	0	0.202773	0.528985	SalOnly_down
Os01t0674150	2.12742	4.50592	6.41755	4.30983	3.3936	0	5.09454	10.1564	7.38686	0	0	0	SalOnly_down
Os01t0677500	1.34313	0.121919	0.196049	1.54601	0.701189	0.249511	2.10303	0.562472	3.15584	0.126173	0.275052	0.239181	SalOnly_down
Os01t0679300	4.26293	3.55769	5.31221	3.99578	4.56723	0	2.96526	4.16195	5.75561	0	0	0	SalOnly_down
Os01t0681600	67.4137	70.5573	68.8934	46.7678	62.5115	32.4348	193.617	314.196	227.706	69.7838	152.037	92.0726	SalOnly_down
Os01t0681700	2.23993	6.05735	18.182	1.51259	2.59048	0	1.9857	4.90121	1.2061	0.385766	0.525597	0.0914102	SalOnly_down
Os01t0685100	3.76301	5.58157	3.41499	5.96606	4.61943	0.167164	3.4257	7.46136	3.82925	0.281772	0.460689	0.133536	SalOnly_down
Os01t0685300	1.74663	1.43098	2.82836	2.72185	3.08622	0.686377	4.21979	4.08486	8.71994	0.833009	2.37079	1.88615	SalOnly_down
Os01t0686100	1.64907	3.03835	1.87024	2.68454	2.06686	0	4.01774	5.44416	6.8668	0	0	0	SalOnly_down
Os01t0688000	2.39137	6.36739	6.96815	4.03713	4.89546	0.0678702	2.5574	9.48596	6.29515	0.274565	0	0	SalOnly_down
Os01t0689900	4.33098	6.63084	12.0304	5.6218	8.48485	1.54058	5.7422	4.57145	5.71205	0.928221	0.975609	2.42991	SalOnly_down
Os01t0690800	3.95629	3.64466	5.41957	3.1964	4.21482	0.0962441	5.2251	1.84418	5.43729	0.0730031	0.318288	0.553556	SalOnly_down
Os01t0691000	0.947685	1.43996	3.21963	1.21035	0.709851	0	1.08538	0.531459	0.674464	0	0	0	SalOnly_down
Os01t0691050	1.51399	1.94363	6.86817	0.876319	1.38004	0	1.38781	0.597794	1.86335	0	0	0	SalOnly_down
Os01t0691500	19.5048	18.3593	16.4631	22.6853	27.2274	10.3581	22.8855	37.8576	33.7075	9.48001	15.3259	10.0048	SalOnly_down
Os01t0696500	5.98225	12.0477	6.51195	10.065	1.94089	2.27914	6.57452	5.97858	5.59064	1.36206	1.82723	1.291	SalOnly_down
Os01t0704300	47.2135	24.7197	80.1447	19.7509	18.9245	19.9225	95.3353	15.4918	85.6928	3.79206	4.44172	15.1816	SalOnly_down
Os01t0706100	3.39267	2.08226	1.16608	2.64832	1.69804	0	4.00488	3.44113	1.95752	0	0	0	SalOnly_down
Os01t0706200	0.136822	0.227693	0.0976363	0.13859	0.261905	0.0232991	0.0924135	0.462202	0.373273	0.0942552	0.0770522	0	SalOnly_down
Os01t0710800	3.99605	8.01772	6.77925	5.80424	6.24208	0	11.5728	5.97391	7.76233	0	0	0	SalOnly_down
Os01t0711200	0.0564303	0.450764	0	0.885975	0	0.345939	0.371619	0.857832	0.437547	0.116623	0	0.0552694	SalOnly_down
Os01t0714600	17.7039	6.059	16.6736	26.5506	30.2965	0	4.05634	0.172906	11.9648	0	0	0	SalOnly_down
Os01t0716500	3.45331	2.7222	1.68609	2.39333	2.20345	0	3.06904	2.34431	5.89805	0.062604	0	0	SalOnly_down
Os01t0718500	28.6233	69.5162	45.3557	26.4611	11.3649	10.5998	35.0781	8.75192	15.1835	0.258319	2.53406	6.85558	SalOnly_down
Os01t0719100	36.3661	28.022	16.8823	28.9441	30.6975	4.54068	31.3262	23.5385	56.2254	11.1973	6.11308	7.20509	SalOnly_down
Os01t0725000	10.5414	9.1793	21.2552	14.03	19.9439	0	6.20931	1.46808	20.8035	0	0	0	SalOnly_down
Os01t0726001	12.2263	15.19	11.2888	16.733	10.2726	0	15.4128	14.1017	17.6091	0	0.105119	0.0914102	SalOnly_down
Os01t0726801	8.04947	28.35	7.0496	12.4526	5.04273	0	8.30355	5.798	5.54787	0	0	0	SalOnly_down
Os01t0727500	9.11895	4.11904	5.34528	7.47742	4.62364	7.5424	31.3185	32.6053	66.6376	3.89818	17.1792	19.3778	SalOnly_down
Os01t0728400	41.8542	50.5238	35.2909	52.0975	57.6634	0	60.8991	69.4476	67.393	0	0	0	SalOnly_down
Os01t0728700	2.1802	1.37872	2.10033	1.91393	8.41628	2.9701	122.886	56.5098	136.052	31.9158	24.7197	13.5951	SalOnly_down
Os01t0729600	2.85343	4.82162	13.7277	2.38213	4.29162	2.2106	40.9814	37.989	29.986	1.10166	3.99084	4.51456	SalOnly_down
Os01t0731600	0.708419	0.192915	0	0.195702	0.493113	0.394806	13.1801	0.534005	19.0864	1.92991	0	0	SalOnly_down
Os01t0731800	2.00329	1.48535	1.18893	1.64745	2.80958	0.891681	2.63248	0.950234	2.78534	0.963298	0.826577	0.951896	SalOnly_down
Os01t0732801	14.3982	12.7898	15.1541	15.511	40.2355	0	19.7589	13.0434	27.8789	0.199039	0.271186	0	SalOnly_down
Os01t0733100	0	0.105813	0.79403	0.429367	0.202852	0	1.07365	1.85503	0.730383	0	0	0	SalOnly_down
Os01t0737401	5.50329	5.99457	0.892537	4.05413	1.91535	0.68156	4.05501	4.14838	3.59185	1.37861	0.375663	0.816678	SalOnly_down
Os01t0738400	3.76206	0.58289	0.277719	5.45322	2.60739	0.397635	71.9587	52.5282	77.7869	0.0670254	1.09584	0.254115	SalOnly_down
Os01t0739500	35.7205	42.2432	82.2505	26.8061	30.2696	27.0997	69.4945	57.7832	106.994	12.2016	24.3935	38.705	SalOnly_down
Os01t0743500	4.1014	2.77121	0.99026	6.9032	15.997	6.20701	103.695	47.7304	101.461	6.88297	29.5577	7.55079	SalOnly_down
Os01t0748150	2.31009	0.997454	0.601473	2.97236	2.62929	1.27583	27.0101	24.1591	43.6231	3.67741	15.33	3.48557	SalOnly_down
Os01t0753100	20.7495	15.4266	19.5182	24.3841	31.7235	22.3475	35.4921	59.5018	48.4826	24.9683	19.526	18.6071	SalOnly_down
Os01t0753400	2.88908	2.57117	2.35297	2.60833	1.32246	0.577536	1.209	1.67805	2.43491	0.519197	0.778133	0.553625	SalOnly_down
Os01t0762500	139.812	194.359	93.4881	101.707	210.652	41.6861	169.862	236.54	374.287	33.7037	131.089	123.527	SalOnly_down
Os01t0765400	10.2307	8.18915	20.4539	10.1488	14.971	7.99094	103.052	46.4272	72.9526	17.4303	21.6652	21.6553	SalOnly_down
Os01t0767100	6.72374	6.81434	6.36945	6.26579	5.72743	6.11415	6.26715	1.70353	4.11281	0.868485	0.605844	1.44879	SalOnly_down
Os01t0768600	2.72088	3.60133	3.58975	2.59582	2.96754	1.58396	7.50065	6.9665	11.8296	2.05965	3.17148	3.06774	SalOnly_down
Os01t0770700	12.5752	33.4176	33.7044	7.52231	16.9638	7.28417	28.29	20.3434	21.8384	2.14869	9.3681	5.33393	SalOnly_down
Os01t0770800	0.399819	0.299413	0.320975	0.30374	1.05234	0	0.911417	4.05192	2.06673	0	0.11258	0	SalOnly_down
Os01t0772900	5.12804	5.26125	1.2086	7.24345	14.0037	13.0266	258.438	228.814	274.318	41.6627	79.6953	49.6264	SalOnly_down
Os01t0774200	0.0749956	0.449297	0.0401378	0.265877	0.538339	0	0.911776	0.760036	0.646108	0	0	0	SalOnly_down
Os01t0775400	210.427	272.369	362.666	205.089	166.386	30.4263	92.943	159.77	103.953	41.0293	42.833	53.0536	SalOnly_down
Os01t0775500	4.01351	3.00561	4.29608	5.50967	8.69357	2.48201	2.40766	4.28153	2.63881	1.30968	0.2974	0.982736	SalOnly_down
Os01t0778900	23.9484	36.5431	83.082	6.96639	56.8914	18.8222	99.2926	54.8769	95.7548	5.96461	25.3136	20.0877	SalOnly_down
Os01t0779100	1.42297	2.5232	2.65239	1.1183	1.62023	0.0752012	1.11854	3.3453	1.94458	0.0253518	0.580293	0.144175	SalOnly_down
Os01t0779201	33.4688	33.9663	39.6426	21.9525	36.7593	4.20443	31.1293	31.8461	24.3437	1.4174	8.96063	5.37381	SalOnly_down
Os01t0780900	998.506	2077.14	1062.34	1104.36	1352.21	0	2086.81	4519.77	2251.82	0	0	0	SalOnly_down
Os01t0781100	0.154598	0.589397	0.526535	0.526734	0.457351	0	0.213587	0.349608	0.351139	0	0	0	SalOnly_down
Os01t0781200	1.1206	1.3054	0.707393	1.26605	1.30628	0.220182	1.09166	2.68693	1.10158	0.311757	0.614892	0.225137	SalOnly_down
Os01t0782300	2.13515	2.13194	1.55412	1.47067	2.45227	0	3.89379	7.23905	5.44489	0	0	0	SalOnly_down
Os01t0783200	7.27313	7.8605	16.256	6.67647	7.94993	6.58671	36.4459	7.57648	31.6148	8.00666	5.9577	7.56872	SalOnly_down
Os01t0783800	2.1326	2.75352	1.77109	3.48233	2.60418	0.131488	4.2095	6.52105	4.2131	0.0949866	0.0621201	0.0540187	SalOnly_down
Os01t0784000	3.13374	1.85424	0.869651	5.52554	2.55497	0	2.82217	3.84953	2.7998	0	0	0	SalOnly_down
Os01t0784500	0.983815	0.812968	0.653635	0.755989	0.55198	0	1.20297	0.468827	1.31522	0	0	0	SalOnly_down
Os01t0788800	0.261002	0.260609	0.391128	0.634501	0.274786	0	0.15866	0.0480927	0.472207	0	0	0	SalOnly_down
Os01t0794400	6.50307	3.00035	7.82502	6.99598	8.6279	1.69546	4.40751	7.68544	3.97976	1.20494	0.909249	0.263556	SalOnly_down
Os01t0795300	0.738839	1.70731	1.60431	1.3471	1.15164	0.668619	1.96762	2.17824	1.90959	0.414454	1.23636	0.785665	SalOnly_down
Os01t0795700	4.79377	4.43632	6.00733	1.89492	1.23096	0.119462	3.19837	0.646323	2.01462	0.120819	0.39507	0.343547	SalOnly_down
Os01t0798100	6.5077	10.1634	9.86334	8.93932	9.13874	2.67101	20.0051	37.0498	14.28	4.8471	4.40619	3.83155	SalOnly_down
Os01t0800900	0.81072	1.88884	5.06215	0.547466	3.10377	2.07084	16.5644	16.6813	23.2237	2.58305	9.13126	2.6468	SalOnly_down
Os01t0802700	14.7562	41.1385	7.50657	31.5587	9.29894	10.0388	8.95529	6.29274	1.66778	0.0754856	0.329111	0.894345	SalOnly_down
Os01t0803300	1.55037	0.0967523	5.86017	3.63156	3.38506	22.7708	0	0.0446365	6.5532	0	0.109138	0	SalOnly_down
Os01t0810401	0.783052	1.31243	1.43688	1.1331	1.84689	0.114295	1.41669	2.26736	2.98761	0.0288984	0.0944961	0.0821724	SalOnly_down
Os01t0810700	0.0385236	0.153863	0.494829	0.390215	0.405581	0	0.390299	1.77461	0.431459	0	0	0	SalOnly_down
Os01t0812200	21.9293	16.1701	49.1083	13.8829	16.0866	25.1328	86.7507	20.2369	76.3475	9.72753	20.8806	34.3367	SalOnly_down
Os01t0816100	26.347	32.5758	96.6168	53.7757	44.3778	13.283	42.5691	30.9229	130.23	5.82305	8.68538	16.3641	SalOnly_down
Os01t0820800	13.2373	12.1817	9.78104	18.4116	17.4915	1.36259	18.8659	12.1957	14.8512	1.07183	1.7246	3.1445	SalOnly_down
Os01t0822800	4.21495	4.89373	8.70862	2.13471	1.59489	2.7041	2.53242	5.55398	1.64675	0.354514	0.828028	1.39208	SalOnly_down
Os01t0823700	1.69696	2.25921	4.94146	0.850203	0.29689	0.242363	3.12425	19.7697	2.1065	0.678784	0.472689	0.643372	SalOnly_down
Os01t0823900	57.4549	36.6528	81.3712	32.0685	33.0445	43.0401	66.6019	46.4896	54.4602	17.5801	20.2281	33.2744	SalOnly_down
Os01t0824700	9.74224	4.97257	4.33117	11.6022	10.8734	4.19782	17.3124	28.332	15.0166	3.79523	10.7625	8.50532	SalOnly_down
Os01t0825800	30.5845	24.406	42.2004	42.605	22.2364	23.7061	16.4046	4.45814	13.7359	8.42987	3.56356	3.15958	SalOnly_down
Os01t0827300	8.83813	6.79075	5.60241	6.12697	7.19915	1.79322	0	0	6.10224	0.0647713	0	0	SalOnly_down
Os01t0828100	34.6166	21.5138	25.5221	32.8976	19.4089	28.813	25.5212	5.61951	18.5627	7.36693	6.51306	5.974	SalOnly_down
Os01t0836600	5.92142	2.727	7.65771	3.62325	3.60864	0.814909	0.661142	0	2.95677	0.0749242	0.027222	0.0473436	SalOnly_down
Os01t0838100	3.60178	1.8781	2.46314	2.87813	3.17915	0	2.53411	2.08319	2.03421	0.0827076	0.0450749	0	SalOnly_down
Os01t0838300	5.28094	6.05834	4.81084	5.80445	6.23735	0.229604	3.30128	6.21112	2.12964	0.812742	0.37966	0.110049	SalOnly_down
Os01t0843432	0.681412	1.27573	1.09408	0.690219	0.244568	0.522163	0.604072	0.313895	0.587055	0	0	0	SalOnly_down
Os01t0843500	8.41098	5.06464	13.2642	7.60919	7.86582	3.67366	11.3187	6.98012	14.0501	0.597117	0.795478	0.817505	SalOnly_down
Os01t0844000	15.3251	38.1862	35.1726	19.8585	10.1749	0	13.2885	10.0488	18.1987	0	0	0	SalOnly_down
Os01t0846000	2.25065	3.83357	3.1649	2.81615	4.05479	0.0225446	3.95688	4.89926	5.13264	0.0684023	0.0994095	0	SalOnly_down
Os01t0846500	2.02088	1.08421	1.25915	1.9859	0.923794	0.215725	1.06956	0.2501	0.727602	0.0935037	0.237807	0.147709	SalOnly_down
Os01t0847100	22.5878	25.4775	52.9454	11.6517	11.9104	2.56429	18.5408	13.6809	13.2436	0	1.76673	5.42835	SalOnly_down
Os01t0850550	0.709248	0.849817	0.417549	0.466969	0.88247	0.25363	0.287428	0.522749	0.397174	0.146578	0.0798836	0	SalOnly_down
Os01t0851600	34.4521	26.2558	31.5658	35.3596	34.7212	19.5235	63.9731	128.908	81.7222	31.7694	26.7259	24.6371	SalOnly_down
Os01t0862500	1.14579	0.0880055	0.518888	0.446386	1.60279	0	1.16086	2.11126	1.17697	0	0	0	SalOnly_down
Os01t0863100	0.44777	0.729474	0.504521	0.883244	1.75936	0.0963157	1.5281	3.5174	1.34003	0.121762	0.0796311	0.300066	SalOnly_down
Os01t0863300	30.0504	16.697	40.5544	13.8131	15.178	5.67414	60.3282	11.8816	77.2426	4.7184	15.0119	14.6859	SalOnly_down
Os01t0864300	57.3575	99.8211	68.0405	73.6224	52.8546	29.3349	40.619	32.469	38.663	3.87557	8.15726	25.777	SalOnly_down
Os01t0865100	81.8358	105.198	162.646	121.248	112.667	66.8529	230.445	147.514	386.981	27.7106	27.1668	40.6814	SalOnly_down
Os01t0866600	217.297	261.756	353.895	274.315	428.635	125.504	195.367	119.743	188.818	71.8039	37.5059	48.2562	SalOnly_down
Os01t0867100	4.09199	5.20263	3.47486	5.13965	6.63187	2.50854	8.04281	18.2216	16.7102	3.26996	5.89935	4.35515	SalOnly_down
Os01t0871600	48.7705	52.1394	65.4451	64.9777	85.3992	2.62446	10.9575	6.66362	16.9175	1.81608	0.152269	0.264821	SalOnly_down
Os01t0873300	1.19268	1.27028	1.95753	0.64432	2.13084	0	1.04725	3.07673	2.74008	0	0	0	SalOnly_down
Os01t0875700	68.1396	38.2798	76.9691	70.2761	51.7991	34.6396	108.36	63.6563	83.9277	26.361	34.05	34.4197	SalOnly_down
Os01t0878700	0.975498	1.87591	0.696118	0.988107	1.27945	0.516804	1.90343	1.19831	1.49408	0.410674	0.0406933	0.247704	SalOnly_down
Os01t0878900	6.73155	48.2578	8.16245	28.5527	39.8648	6.34049	18.4887	0.484519	11.8707	2.28242	0.414633	0.360558	SalOnly_down
Os01t0881400	2.04706	2.16079	2.81724	2.3105	3.49866	1.04577	2.04434	2.26318	2.89735	0.966996	1.31751	0.601485	SalOnly_down
Os01t0881900	170.811	238.77	257.097	200.073	151.003	49.5254	374.419	629.294	448.003	62.2037	165.846	116.489	SalOnly_down
Os01t0882400	2.87732	4.90512	5.25836	4.19405	4.4331	2.29451	1.13762	4.00868	2.05567	0.942734	1.18565	0.618613	SalOnly_down
Os01t0884700	2.183	2.94903	8.31588	3.31683	3.93291	2.42724	5.39914	12.5406	8.51854	2.12308	4.41128	2.9556	SalOnly_down
Os01t0886700	2.5703	4.2479	2.37178	1.07732	2.20556	0	0	2.85798	0.763582	0	0.199653	0	SalOnly_down
Os01t0888200	7.20128	9.02075	6.86737	9.94685	9.14805	0	6.63267	6.39335	3.60966	0	0	0	SalOnly_down
Os01t0893300	4.92456	8.28152	9.43278	4.98821	5.45752	0	13.1297	16.9542	9.82507	0	0	0	SalOnly_down
Os01t0896500	2.17223	4.62713	5.30138	3.08043	4.24126	3.78783	7.68808	11.3941	5.68917	2.48407	1.56584	1.33326	SalOnly_down
Os01t0898500	3.71821	3.95475	3.28781	2.57908	7.00138	1.52786	5.69158	7.18636	7.52089	1.08583	3.68715	2.05836	SalOnly_down
Os01t0898600	0.701527	0.817218	0.500611	0.473729	0.111906	0	0.710748	0.754044	1.81315	0	0	0	SalOnly_down
Os01t0900900	14.3911	17.5627	22.1605	18.0722	19.7343	6.19106	5.20114	5.42751	8.12054	1.65231	3.60198	0.906697	SalOnly_down
Os01t0902100	0.280569	1.53147	1.56168	0.89048	0.501263	1.204	4.13121	8.18555	4.41539	1.31431	1.81179	2.19838	SalOnly_down
Os01t0908200	16.7412	13.3904	27.1144	14.5605	21.434	6.89573	44.7565	4.40105	28.8083	9.96295	4.59057	11.246	SalOnly_down
Os01t0913300	53.1245	89.4837	90.0038	42.5438	33.9583	0.167959	9.54875	37.8629	6.4675	0.0566224	0.185152	0.0805026	SalOnly_down
Os01t0918200	25.1424	28.9115	28.3464	35.9048	27.8115	24.1095	60.2372	13.9553	60.4552	13.6291	6.1511	6.76183	SalOnly_down
Os01t0923400	3.08055	3.19309	2.16688	3.41754	3.31344	0	4.63697	5.78439	3.76612	0.0909497	0.0330445	0	SalOnly_down
Os01t0928600	14.7153	58.4769	2.29046	34.7128	13.3909	11.2679	20.2452	10.0694	4.11243	0.408211	2.4101	2.83737	SalOnly_down
Os01t0933400	2.09539	1.8095	1.45486	2.61006	3.17086	0.115725	3.24177	2.84357	2.17116	0.23408	0.191357	0.138667	SalOnly_down
Os01t0933600	19.7017	24.8225	24.6174	23.9241	23.9048	18.7033	35.4813	53.5609	41.2979	14.1467	18.39	26.1337	SalOnly_down
Os01t0934500	0.753204	1.10899	0.314294	0.65949	1.24629	0.0130436	0.814841	1.776	1.16583	0.0131917	0	0	SalOnly_down
Os01t0935600	3.9564	3.02296	1.98858	2.26513	1.71224	1.54665	24.8521	9.82585	20.8663	3.16398	3.71992	3.06631	SalOnly_down
Os01t0941800	1.34976	2.56069	1.87822	1.77737	3.42343	3.034	5.09395	6.43536	2.67457	2.6849	0.722122	1.81774	SalOnly_down
Os01t0942300	10.006	8.71005	6.1791	6.10718	14.8563	1.31069	12.087	16.9008	19.3407	0.662791	7.22429	3.76928	SalOnly_down
Os01t0942900	9.81852	4.05139	5.80193	9.8513	21.1366	0	11.0773	11.2717	9.65972	0	0	0	SalOnly_down
Os01t0943800	12.3793	1.84095	1.97352	9.28439	10.9407	0	13.5026	9.99769	9.14473	0	0	0	SalOnly_down
Os01t0943900	1.29707	0.308363	0.198342	1.12615	0.591158	0	0.500618	0.45524	0.266063	0	0	0	SalOnly_down
Os01t0944000	1.84315	1.56122	1.58498	3.09414	3.8354	0	1.87787	4.15942	2.35513	0	0	0	SalOnly_down
Os01t0944100	14.0944	25.2828	62.9571	58.1783	81.8637	0	15.2275	22.7067	25.9768	0	0	0	SalOnly_down
Os01t0944200	97.4401	152.214	102.764	144.099	97.9777	0	140.344	180.094	170.065	0	0	0	SalOnly_down
Os01t0947700	1.43131	2.1616	1.68529	2.15659	4.00699	0	1.06947	3.87362	0.909421	0	0	0	SalOnly_down
Os01t0950900	4.40937	5.3155	2.01455	8.06124	9.08377	3.02177	58.7018	43.646	66.5716	10.7241	24.2563	13.9303	SalOnly_down
Os01t0954400	39.9819	40.321	50.2862	48.8009	61.9444	24.1019	62.0776	54.8852	58.4282	16.8874	22.685	25.8941	SalOnly_down
Os01t0955000	261.725	315.155	249.331	125.896	392.316	18.9893	71.1922	104.487	110.807	30.2067	17.7528	23.8024	SalOnly_down
Os01t0960900	2.73545	2.42786	2.8467	0.846635	0.654527	0	1.69364	1.12009	2.74944	0.0785177	0	0	SalOnly_down
Os01t0961000	6.80497	15.182	11.0399	11.6318	5.29186	0.434552	2.36996	0.783685	1.19085	0.329616	0.119758	0	SalOnly_down
Os01t0962100	15.3844	13.8877	21.4461	25.3228	27.9508	22.6642	141.231	203.872	361.097	50.6956	110.112	74.5073	SalOnly_down
Os01t0963000	61.5351	11.9417	101.138	40.6656	37.7121	19.1659	6.58634	2.65176	2.26593	0	0.223574	0.0972083	SalOnly_down
Os01t0964333	0.269092	1.2091	1.29617	0.953997	1.28775	0	1.77209	4.58647	3.36154	0	0	0	SalOnly_down
Os01t0967400	11.2162	7.37287	8.90431	11.3611	15.5658	0	7.38633	8.43906	13.6893	0	0	0	SalOnly_down
Os01t0967600	8.68617	6.44827	6.67009	8.45415	9.10877	0	8.3412	3.51421	5.72641	0	0	0	SalOnly_down
Os01t0967800	26.8355	25.5978	20.9945	30.5835	30.9896	1.98764	26.3243	26.1724	27.2292	1.87254	2.5813	3.4453	SalOnly_down
Os01t0976200	4.88791	7.44927	6.56299	11.1182	6.07349	0.262848	4.9956	3.43671	4.58046	1.06334	0.0482923	0.335954	SalOnly_down
Os01t0976300	5.63472	6.62818	16.3592	5.23843	14.7754	1.02525	2.65889	1.28005	4.98746	0.558327	0.260814	1.0584	SalOnly_down
Os01t0978500	4.29857	2.73134	2.85832	5.21175	8.04133	0	10.6237	20.6416	6.22833	0	0	0	SalOnly_down
Os02t0102300	2.5701	0.146642	9.19634	5.87606	0.843377	4.05145	0	0	11.7037	0.303517	0	0.359603	SalOnly_down
Os02t0103200	0	0.598557	0	0.433719	0.24589	0.174995	0.520575	2.44584	0.221336	0.0884916	0	0	SalOnly_down
Os02t0110900	1.79175	0.847446	0.807533	2.48355	0.541543	0	1.91084	3.47527	1.4624	0	0	0	SalOnly_down
Os02t0113400	0.104919	0.0523808	0.224612	0.185982	0.0502093	0.0535995	0.823813	0.483316	0.20338	0.0813126	0.177258	0.102761	SalOnly_down
Os02t0136150	15.1409	17.9215	9.12308	14.0162	14.4914	3.99554	97.3223	61.6179	100.986	19.2721	34.3328	24.552	SalOnly_down
Os02t0136400	0.309344	0.441255	0.567639	0.179053	0.465259	0	2.23864	3.46073	2.43665	0.365321	1.29413	1.2552	SalOnly_down
Os02t0137700	0.274216	0.246423	0.117409	0.499968	0.787358	0.420261	1.50023	2.0211	1.65371	0.340028	0.401509	0.214859	SalOnly_down
Os02t0140800	3.85433	4.04846	1.28593	4.05626	2.97036	1.32974	59.9443	78.6301	80.9023	42.1558	20.9731	25.1506	SalOnly_down
Os02t0146900	6.68969	9.34246	8.03156	9.84374	10.5558	4.11026	11.6319	22.2794	16.5112	3.31623	6.0074	4.64842	SalOnly_down
Os02t0148400	4.51764	4.22116	3.37168	5.70954	5.71224	2.96427	6.04671	5.42224	5.21323	2.48402	2.94094	1.46137	SalOnly_down
Os02t0148700	0.476476	0.951519	0.364301	1.03422	1.10752	0	1.6551	0.940675	1.87656	0.140674	0.076666	0	SalOnly_down
Os02t0149600	0.585592	0.686401	0.490555	1.44422	1.9251	0.0780412	1.57351	0.703711	1.3161	0.184165	0.17206	0.199494	SalOnly_down
Os02t0149900	9.07728	27.9532	3.08744	10.1398	7.79474	5.28734	18.1353	7.89403	16.737	0.525974	1.43325	3.8221	SalOnly_down
Os02t0152400	160.553	57.4488	66.8143	214.096	35.3353	134.487	577.903	419.854	487.212	255.511	181.334	180.176	SalOnly_down
Os02t0154100	0.625032	1.14417	0.780542	0.668283	0.265875	0.319306	2.39227	1.40763	1.49578	0.071763	0.312881	0.408115	SalOnly_down
Os02t0154200	0.615255	0.397508	1.06534	0.714855	0.900613	0	0.348338	0.133374	0.24944	0	0	0	SalOnly_down
Os02t0154600	4.32557	4.82242	3.32463	4.79327	5.77424	1.36242	5.04144	12.3451	5.61792	1.24347	2.49093	1.4175	SalOnly_down
Os02t0156700	0.154611	0.0192973	0.103435	0.137033	0.129482	0.0197463	0.0979022	0.409529	0.133202	0	0.0435352	0.0378576	SalOnly_down
Os02t0160800	0.240955	1.16287	0.945705	0.284748	0.11531	0.0820636	1.70886	0.369991	0.242188	0.041498	0	0.235998	SalOnly_down
Os02t0161601	0	1.39158	0.175505	0.166081	0.0784642	0.167524	1.74423	0.755298	3.03704	0.338855	0	0.160589	SalOnly_down
Os02t0163300	37.5379	37.9823	22.3723	43.1888	45.2096	0	53.8706	69.168	52.2913	0	0	0	SalOnly_down
Os02t0163400	26.9328	34.9073	12.6621	28.1368	12.3327	0	27.6078	7.49268	23.0214	0	0	0	SalOnly_down
Os02t0163500	18.2951	14.1477	11.8332	18.7682	17.5849	0	12.8566	8.39188	16.6337	0	0	0	SalOnly_down
Os02t0163533	11.4564	17.3133	10.3848	19.7589	15.4102	0	22.7956	12.2665	21.6073	0	0	0	SalOnly_down
Os02t0163600	5.30102	11.5485	7.15726	9.64076	13.4336	0	8.84945	10.9332	13.649	0	0	0	SalOnly_down
Os02t0168200	3.59641	4.39589	5.30981	1.88426	2.07715	0.380126	1.57055	1.42819	2.02999	0.384445	0.349198	0.728777	SalOnly_down
Os02t0169800	2.117	3.29201	2.17318	3.19897	2.69052	1.52474	3.7974	4.87604	3.73741	1.64965	1.91535	1.10471	SalOnly_down
Os02t0173300	0	0.0842556	0	0	0	0	0.427458	0.699682	0.436187	0	0	0	SalOnly_down
Os02t0173900	65.0123	61.8466	50.2299	80.8126	82.6082	62.1083	125.72	81.7384	109.282	46.9391	38.1852	48.1152	SalOnly_down
Os02t0174400	0.476898	0.336127	0.300278	0.113662	0.268494	0.37261	0.397902	0.568597	0.797553	0.0579759	0.379156	0.164854	SalOnly_down
Os02t0184900	1.30425	1.3789	0.574854	1.43768	0.807726	0	0.582968	0.81286	0.892309	0	0	0	SalOnly_down
Os02t0189200	1.91091	2.08553	0.618392	2.74587	1.53121	0.590271	0	0.0818858	2.60346	0	0.100107	0	SalOnly_down
Os02t0189566	7.26129	6.59125	7.06592	0.668649	4.4226	0	8.02553	26.7596	5.68709	0	0	0	SalOnly_down
Os02t0198200	2.22992	4.66026	2.38692	3.93967	2.3328	2.11942	3.7829	2.77112	2.50195	1.17892	0.175228	0.253959	SalOnly_down
Os02t0202400	5.7922	3.65273	2.93684	3.08793	6.60142	1.24591	4.78733	7.37267	12.0814	0.590653	3.99156	2.61258	SalOnly_down
Os02t0206700	39.4294	56.1442	69.2761	26.3922	37.738	3.16481	15.6173	52.9792	17.4871	6.9287	3.2425	3.89037	SalOnly_down
Os02t0209400	18.8903	49.9759	51.1554	19.0527	43.191	7.67081	62.4867	80.474	99.5249	5.25539	21.0946	24.827	SalOnly_down
Os02t0210700	2.23549	3.36437	8.14965	0.672752	0.976771	0.430331	19.99	70.6077	15.896	0.251088	4.74381	10.1383	SalOnly_down
Os02t0211100	0.452421	0.516275	1.21068	0.163667	0.154648	0	0.55659	3.36433	0.58466	0	0.181989	0.158255	SalOnly_down
Os02t0211350	2.58244	2.14397	2.11201	2.73338	3.27703	0	4.40963	3.68913	4.34969	0	0	0	SalOnly_down
Os02t0211900	0.281233	0.312012	0.301033	0.443129	0.149539	0.0957814	0.443225	1.8713	0.673029	0.355188	0.351953	0.153026	SalOnly_down
Os02t0213450	6.84457	8.95526	6.82118	5.02047	4.85675	0	16.619	15.0038	13.5219	0	0	0	SalOnly_down
Os02t0214500	0.513359	0.626495	0.732668	0.288885	0.218372	0.291396	0.520106	2.15461	1.96566	0	1.02792	0.111733	SalOnly_down
Os02t0215200	5.64127	10.8653	17.2877	7.62859	5.0978	0	9.54505	12.5053	7.82059	0.0295905	0.193518	0.0560936	SalOnly_down
Os02t0215500	1.80964	1.58739	2.38963	2.07287	3.64208	0.2592	0.428371	2.78912	1.19479	0.297097	0.476221	0.314727	SalOnly_down
Os02t0215600	2.09021	0.901232	0.508492	1.05861	1.04574	0	0.192517	0.568965	0.818532	0	0	0	SalOnly_down
Os02t0221400	4.52184	3.20633	1.68354	4.44752	3.19886	0	6.10837	1.20754	2.03253	0.0677185	0	0.0641856	SalOnly_down
Os02t0222500	2.73054	1.31453	0.800285	1.74511	0.871136	0.265702	1.63022	3.00982	2.53447	0.40308	0.237981	0.286539	SalOnly_down
Os02t0231600	4.20706	3.29247	3.16445	3.95431	4.06287	0	4.22396	5.37752	3.26532	0	0	0	SalOnly_down
Os02t0231700	0.0780915	0.292403	0.376152	0.0791009	0.186854	0	0.435149	0.10792	0.319571	0	0.0219889	0.0382425	SalOnly_down
Os02t0237801	0.136466	0	0.0365183	0.190066	0.0979588	0.0348577	0.259237	0.34575	0.293923	0.123388	0.0576388	0.0501218	SalOnly_down
Os02t0241300	14.1168	12.1059	7.96089	12.224	8.43445	0	11.2599	9.28257	7.44712	0	0	0	SalOnly_down
Os02t0242600	8.94835	12.1314	7.18375	5.23524	8.74907	1.41871	8.75335	31.8397	34.8578	0.597843	3.60573	1.13331	SalOnly_down
Os02t0245200	1.88232	2.15693	1.3816	2.47864	2.67662	0.0183163	2.78794	7.90297	6.48667	0.092622	0.0706693	0	SalOnly_down
Os02t0248200	28.8098	8.53845	23.1013	2.06234	7.94089	3.1204	28.7759	4.45505	40.9142	4.1026	2.29321	7.02933	SalOnly_down
Os02t0249000	34.8483	42.4455	19.6391	19.9774	26.1713	5.29868	42.909	59.1085	76.834	3.93796	14.8682	11.3515	SalOnly_down
Os02t0249600	80.8202	85.4107	43.722	45.11	57.4646	0.729329	81.32	114.102	163.003	0.122936	1.92063	0.699134	SalOnly_down
Os02t0249700	3.5683	1.35301	0.91862	1.83009	1.90216	0	3.24911	1.29004	2.84071	0	0	0	SalOnly_down
Os02t0250600	11.2702	9.47245	4.26494	13.9912	25.8592	5.93202	462.463	294.125	475.313	71.3263	78.8128	59.0199	SalOnly_down
Os02t0255900	1.62213	5.93887	2.77814	3.94343	0.931528	0	1.2052	2.78971	3.26086	0	0	0	SalOnly_down
Os02t0256000	0.119493	0.556797	0.170541	0.242075	0.266857	0	0.726384	0.366968	0.720627	0.0823178	0	0	SalOnly_down
Os02t0257200	0.218899	0.601067	0	0.110864	0.261886	0.335483	37.8129	3.88222	25.5065	3.1102	2.09567	1.71516	SalOnly_down
Os02t0258900	6.80425	6.47455	6.57551	7.17307	11.7182	3.44336	7.69327	11.614	12.6613	4.0335	3.12315	3.21723	SalOnly_down
Os02t0259850	0.582576	1.1634	0.485015	0.458971	2.66402	1.19047	5.37768	21.35	10.0381	1.7391	4.44733	1.33138	SalOnly_down
Os02t0259900	1.63013	3.41812	2.31199	2.51808	4.52459	2.16521	7.76232	27.8594	17.9763	2.02136	5.96713	2.4348	SalOnly_down
Os02t0264700	2.01179	3.238	2.68374	2.87419	1.85364	0.0306791	5.88653	8.8386	4.04847	0	0.0338195	0.0588178	SalOnly_down
Os02t0266800	27.5116	26.0024	27.313	31.7495	41.8088	20.331	42.0227	49.8711	49.8467	16.1675	21.1112	23.6546	SalOnly_down
Os02t0268100	55.5688	56.4733	30.9627	28.876	45.2073	8.71087	50.9778	63.9951	108.93	7.39396	21.9058	21.7702	SalOnly_down
Os02t0268300	21.4732	24.8529	17.7479	11.5637	21.89	3.6897	17.428	22.5739	44.7942	2.64824	10.1029	8.13876	SalOnly_down
Os02t0276200	4.42403	1.55205	5.6314	15.3209	0.228879	3.35958	0.0605701	0	7.93189	0.308886	0	0	SalOnly_down
Os02t0282500	0.0852337	0.148935	0.0684258	0.172671	0.591437	0	0.172708	0.176685	0.16522	0	0	0	SalOnly_down
Os02t0282600	1.90165	1.41126	0.632666	3.48804	3.73854	0	1.27575	1.4679	1.77116	0	0	0.0251693	SalOnly_down
Os02t0282900	2.51806	2.77036	2.52065	4.06208	3.16877	0	2.811	3.43691	4.86102	0.0722779	0	0.114179	SalOnly_down
Os02t0288100	4.58445	57.7829	142.045	3.57208	7.89803	45.0391	58.9879	715.592	44.2055	4.00847	28.6775	29.0823	SalOnly_down
Os02t0288600	7.92141	9.13986	6.59486	9.89601	1.43208	0.0899281	22.0256	46.6265	35.26	0.0909497	0	0	SalOnly_down
Os02t0300500	0.046803	0.0467326	0	0	0	0	0.331927	0.23716	0.221771	0	0	0	SalOnly_down
Os02t0303200	5.73882	10.7289	4.83587	9.15238	4.67459	0	6.5565	6.41218	6.41688	0	0	0	SalOnly_down
Os02t0306100	9.47685	10.7791	11.0261	11.9366	11.6731	0	10.9373	15.6401	14.4832	0.425772	0	0	SalOnly_down
Os02t0306600	7.88037	13.1142	10.1925	9.97777	12.0991	4.8645	20.6252	22.0833	17.3972	6.95553	8.69086	9.8086	SalOnly_down
Os02t0310400	10.2022	14.5946	14.3856	14.6068	10.7973	0	3.77672	0.903786	4.2257	0	0	0	SalOnly_down
Os02t0313450	5.96435	7.10065	3.99017	7.49371	4.1716	0.351574	3.31189	2.85318	3.31035	0.592613	0.258375	0.280849	SalOnly_down
Os02t0316900	3.10327	4.62208	3.36327	4.0078	4.43047	2.27233	3.05236	6.90941	4.97949	1.46974	2.54862	1.65902	SalOnly_down
Os02t0317500	16.9222	11.9417	14.3952	17.2917	22.4658	4.00557	47.4619	67.9858	60.4961	5.94841	9.11064	12.0052	SalOnly_down
Os02t0326100	0.688195	0.572633	0.122774	1.21991	0.98801	0.0585957	0.17431	1.90212	1.28461	0.296307	0.0645937	0.168509	SalOnly_down
Os02t0330601	4.52652	5.58318	1.99508	3.23649	4.33235	0	10.7906	12.7563	5.27609	0	0	0	SalOnly_down
Os02t0435200	20.3649	24.6346	19.823	23.6196	20.198	0	18.8249	22.3335	18.9231	0	0	0	SalOnly_down
Os02t0435400	2.61376	2.83142	2.00595	3.62163	3.35125	0	2.69808	4.08919	2.95286	0	0	0	SalOnly_down
Os02t0435600	1.36079	1.68553	1.12471	2.05884	2.3905	0	1.95457	2.0948	1.39495	0	0	0	SalOnly_down
Os02t0437901	3.85887	2.65434	1.60633	3.38758	5.4169	0	3.38832	2.96268	1.58838	0	0	0	SalOnly_down
Os02t0438700	0.872082	3.16057	1.69409	1.89757	1.5766	0	1.96343	3.63044	3.534	0	0	0	SalOnly_down
Os02t0445300	2.31846	13.6326	1.65446	6.26247	7.64325	0	3.13192	6.40806	4.21677	0	0	0	SalOnly_down
Os02t0452700	0	0	0	0.575698	0	0	0.230329	1.20434	0.146895	0	0	0	SalOnly_down
Os02t0453600	730.791	259.392	235.864	357.523	405.323	138.344	616.992	1178.27	1545.49	132.003	559.925	357.3	SalOnly_down
Os02t0454300	0.0751735	0.375302	0.321864	0.533016	0.503642	0.307228	7.92081	5.05584	7.5774	1.94199	1.94739	2.35606	SalOnly_down
Os02t0460200	144.324	57.6878	67.1067	169.953	128.718	40.2583	47.3657	5.88533	29.9037	7.18511	2.54687	2.54693	SalOnly_down
Os02t0465900	140.282	142.147	184.856	198.375	151.686	237.181	1266.44	979.856	2082.3	192.794	440.658	333.998	SalOnly_down
Os02t0467200	170.197	157.476	96.496	169.791	170.375	0.292097	81.8725	48.8147	52.6257	0.393887	2.03932	0.653342	SalOnly_down
Os02t0467300	4.26902	0.378898	1.42165	5.28513	0.817179	0	2.30674	0.961422	1.71634	0	0	0.0929155	SalOnly_down
Os02t0467400	3.87079	4.27961	4.54018	5.69346	5.46486	0.0454586	4.61285	7.31002	6.27351	1.1034	1.41984	1.35087	SalOnly_down
Os02t0478050	1.7216	1.06415	0.947729	1.74385	2.43239	0.435564	1.49505	2.22058	1.41258	0.355798	0.20314	0.208765	SalOnly_down
Os02t0483500	16.1791	26.8642	16.5009	26.9577	29.1607	2.15456	37.0933	52.2547	71.7925	2.62987	8.92712	6.87265	SalOnly_down
Os02t0484200	3.93192	2.65271	4.32249	4.77212	7.79774	0.0723848	22.3226	36.3557	52.4904	0.146414	0.199486	0.208164	SalOnly_down
Os02t0484900	0.362122	1.80789	2.3257	0.611337	0	0	1.10064	1.2233	1.66388	0	0	0	SalOnly_down
Os02t0486400	2.4033	1.89449	2.93355	6.23539	6.01282	1.16314	3.50283	7.49715	3.26923	1.82989	1.56714	1.23887	SalOnly_down
Os02t0487300	0.95885	0.696297	0.18661	0.441474	0.959433	0	0.750669	1.48571	0.713429	0.045037	0	0.213437	SalOnly_down
Os02t0490000	0.237568	0.533724	0.540374	0.631676	0.852664	0.212389	1.14328	2.27081	0.511679	0.460289	0.301024	0.11634	SalOnly_down
Os02t0494000	0.927733	1.63891	1.45138	1.22887	2.80041	0.145829	2.38597	3.35317	3.38152	0.147486	0	0	SalOnly_down
Os02t0495400	2.5305	3.80362	2.50478	3.85859	2.31778	0	3.08754	3.78534	3.23498	0	0	0	SalOnly_down
Os02t0496300	8.50646	14.0943	5.52682	9.85807	0.711053	0	10.086	12.6968	12.801	0	0	0	SalOnly_down
Os02t0496500	4.58693	7.42226	4.30049	8.2215	4.51471	3.87226	10.5634	14.8959	12.2337	5.02558	5.86251	3.68008	SalOnly_down
Os02t0498100	2.64572	4.2771	2.69713	5.1046	3.85863	0	7.40327	11.9555	15.4128	0	0	0	SalOnly_down
Os02t0501350	27.8043	22.2664	26.7403	21.7304	11.3471	0	15.4433	10.4026	14.713	0	0	0	SalOnly_down
Os02t0504050	0.631682	1.26146	0.845193	1.09688	1.85694	0	2.37709	4.71815	1.84643	0	0	0	SalOnly_down
Os02t0504800	0	0.051029	0.109408	0	0.146741	0	0.207111	0.800433	0.48432	0	0.115123	0	SalOnly_down
Os02t0504850	0.251473	0.376643	0.201883	0.318404	0.240686	0	1.01912	1.50595	0.541628	0	0.141619	0	SalOnly_down
Os02t0508500	2.70089	3.8009	2.96866	4.53519	3.2443	0	3.87503	10.2874	6.12176	0	0	0	SalOnly_down
Os02t0509600	12.3483	9.63848	7.7159	13.0158	16.858	2.43366	54.4244	54.9773	74.3609	25.0017	9.38972	9.88415	SalOnly_down
Os02t0510200	59.0315	50.7208	54.7903	68.3044	57.1383	59.6036	196.671	383.523	240.697	80.1443	79.3345	72.3122	SalOnly_down
Os02t0511800	38.2915	35.9086	49.808	66.5946	57.5238	4.39281	40.3375	72.991	63.1231	15.4107	14.477	21.7565	SalOnly_down
Os02t0517421	35.037	123.206	124.578	40.7362	7.87321	0	66.0563	62.0336	84.7815	0	0	0	SalOnly_down
Os02t0518000	15.7275	2.55449	1.88549	16.6954	3.05071	1.32839	16.1892	6.87786	11.8153	0.736747	0.755802	0.944774	SalOnly_down
Os02t0522300	4.87909	7.64263	7.62084	4.70023	7.70679	4.04386	7.99673	21.2812	15.8047	1.48079	2.47229	6.00402	SalOnly_down
Os02t0527300	4.5967	8.86424	14.0098	1.84823	4.19801	8.10249	14.2558	4.9462	10.7318	3.77094	3.28029	4.6396	SalOnly_down
Os02t0528500	10.0996	3.18731	4.06101	11.6083	11.8701	0	9.01298	3.76052	5.02681	0	0	0	SalOnly_down
Os02t0530600	1.48492	1.63532	1.30897	1.76955	3.88747	2.05267	144.847	13.9624	118.072	29.4474	6.54239	15.8484	SalOnly_down
Os02t0531600	1.03968	0.247172	4.29255	3.711	0.047385	6.07014	0	0	3.83879	0.102318	0	0	SalOnly_down
Os02t0533700	131.393	25.7152	85.126	15.0965	18.8863	6.09108	133.301	47.3448	126.809	4.98983	11.952	25.4576	SalOnly_down
Os02t0537000	0	2.52473	0	3.76178	0.983151	0.403667	24.1767	0.436792	15.1126	2.61282	0.444988	1.00608	SalOnly_down
Os02t0537200	3.93538	6.29871	4.70803	3.51728	5.81603	5.85395	11.463	16.4223	7.80301	4.93371	5.01914	4.64798	SalOnly_down
Os02t0537400	0.282727	0.766248	0.389098	0.572763	0.193285	0.330137	1.67774	8.11207	1.53106	0.375624	0.773354	0.395586	SalOnly_down
Os02t0538400	0.536817	0.482409	0.976838	0.951572	0.333963	0	0.571067	0.247287	1.22558	0	0	0	SalOnly_down
Os02t0541000	4.51153	6.28569	8.08603	4.35729	8.93726	3.00157	15.307	19.8159	39.772	4.66192	10.281	7.19326	SalOnly_down
Os02t0543900	0.0648299	0.420761	0.0346971	0.295505	0.124098	0	0.361252	0.20905	0.502675	0	0	0	SalOnly_down
Os02t0550900	5.21184	3.5955	4.51373	5.49517	7.18765	4.81678	10.5847	25.5364	18.8586	5.94862	7.47114	5.70789	SalOnly_down
Os02t0569000	9.03677	29.458	25.8488	16.9226	2.72556	9.93142	15.4259	5.52712	0.294407	0.196177	0.128297	1.22722	SalOnly_down
Os02t0569400	29.0919	65.2709	24.0116	62.6282	13.0498	28.8287	28.3735	13.4982	6.06959	0.941692	1.0659	4.9091	SalOnly_down
Os02t0569900	62.6064	104.709	58.4173	78.5625	6.73514	96.7902	41.3046	16.49	1.71334	0.513753	1.46457	5.88087	SalOnly_down
Os02t0570300	0.849196	0.847919	0.605988	0.394246	0	0	1.93581	0.260791	0.457254	0	0.15941	0	SalOnly_down
Os02t0570400	20.0196	61.8083	30.8472	38.6274	9.66958	34.6057	48.4311	23.0029	4.90491	0.192536	1.42239	4.94756	SalOnly_down
Os02t0571100	21.8481	46.757	37.0679	30.0123	2.88504	12.4626	28.7404	7.51335	0.583808	0	0	1.87667	SalOnly_down
Os02t0574500	3.41174	6.12465	13.248	5.95581	4.02963	3.1892	26.8805	17.0873	19.3869	4.08805	3.51566	10.6645	SalOnly_down
Os02t0575800	67.3077	66.5757	99.9286	128.676	244.704	29.5439	153.568	39.9827	54.01	13.4583	2.62734	5.23576	SalOnly_down
Os02t0575900	0.0737161	0.441632	0.368228	0.273786	0.423323	0.0251059	0.34853	0.2943	0.232864	0	0	0.0240665	SalOnly_down
Os02t0576400	0.616003	0.84573	0.57695	0.233987	0.81067	0.157347	0.31205	3.33423	1.12774	0.238702	0.346907	0	SalOnly_down
Os02t0577900	0.534328	0.640229	0	0.216494	0	0	2.05713	0.689194	2.30169	0	0	0	SalOnly_down
Os02t0581400	0.821799	1.19114	0.312136	1.39632	0.824605	1.92308	3.1424	3.45594	3.10607	2.49279	0.850959	0.986641	SalOnly_down
Os02t0583900	9.09684	21.3301	32.6035	13.6663	17.3154	0	12.3231	20.6229	19.725	0	0	0	SalOnly_down
Os02t0584900	7.35653	8.7621	6.13083	11.8161	9.90764	0	22.3597	87.5284	44.0934	0	0	0	SalOnly_down
Os02t0585200	25.8415	5.16053	14.9794	10.6313	3.72897	5.03687	3.14174	0	43.4303	0.903791	0.268668	0.856641	SalOnly_down
Os02t0587000	2682.36	2123.79	1660.46	2666.51	2900.93	619.745	5390.76	8626.22	7346.95	1112.13	1991.9	2256.21	SalOnly_down
Os02t0593500	0.498294	0.965822	0.596126	1.27668	2.04795	0.808604	0.683024	2.86252	1.08586	0.545193	0.363153	0.832543	SalOnly_down
Os02t0597200	4.30925	1.68736	6.51195	4.53612	4.60962	2.33094	6.16361	3.036	18.6355	0.436559	0.856512	2.56546	SalOnly_down
Os02t0597300	2.75753	2.90924	4.87305	3.531	7.41977	0.106319	6.06198	3.95462	15.3524	0.134408	0.293005	0.254793	SalOnly_down
Os02t0598500	1.22654	1.00202	1.27311	1.0918	1.2095	0.873436	1.20501	3.9722	2.91393	0.883359	0.502353	0.655258	SalOnly_down
Os02t0599700	4.02641	4.39664	4.77696	5.54508	7.5555	0.689026	5.60657	5.46384	8.32185	0.799333	0.938276	0.524514	SalOnly_down
Os02t0600400	94.2679	83.2861	80.2305	95.3585	121.185	38.146	92.5974	150.555	113.624	23.5781	33.0221	49.3326	SalOnly_down
Os02t0600650	0.77282	1.54332	1.44765	2.93553	2.95868	0	0.489362	0.890008	1.83097	0	0	0	SalOnly_down
Os02t0602000	24.4913	18.6975	38.668	27.2886	23.5872	6.82932	26.5708	25.9487	25.7156	10.6503	7.24105	6.09681	SalOnly_down
Os02t0602300	19.7725	41.179	31.8354	26.4806	33.85	9.21352	33.066	35.5185	35.7084	7.60843	9.97028	7.65716	SalOnly_down
Os02t0611000	0.90216	1.2084	1.22476	1.3373	1.22148	0.22482	1.13695	3.12195	1.72509	0.545698	0.66915	0.452576	SalOnly_down
Os02t0612700	0.74723	1.66596	2.99117	0.663573	0.73477	0.962177	1.29632	0.150889	1.93128	0.200968	0.46116	0.240611	SalOnly_down
Os02t0621100	1.45178	0.529217	0.295998	1.7273	0.397	0.353172	2.12458	2.14431	1.50884	0.142874	0.259549	0.72224	SalOnly_down
Os02t0621400	7.01959	10.4162	12.8361	7.01156	0.559872	0.0996126	3.95103	6.19774	3.44375	0	0	0	SalOnly_down
Os02t0622500	3.05949	3.93151	3.16097	2.77565	8.27547	1.54939	9.11043	14.2407	14.7377	3.98621	6.32256	4.5339	SalOnly_down
Os02t0627800	0.585293	0.425028	0.170864	0.377273	0.152778	0	0.323447	0.147064	0.77929	0	0	0	SalOnly_down
Os02t0627900	1.2515	0.984546	1.13664	1.11402	0.834839	0.271237	2.3822	1.74699	2.31976	0.23513	0.897006	0.408583	SalOnly_down
Os02t0634700	23.7203	31.8427	13.4788	57.7535	41.902	18.7303	43.8512	10.4952	45.9172	16.9459	7.85004	3.35578	SalOnly_down
Os02t0635300	3.3606	3.03597	2.05554	4.70081	2.75695	0	7.94447	8.99358	8.41001	0	0	0	SalOnly_down
Os02t0635400	3.88483	4.6063	3.89844	1.96752	2.09148	0	1.47596	3.57913	2.0918	0	0	0	SalOnly_down
Os02t0640000	7.27965	9.0285	6.97193	11.9532	11.8079	0.782929	7.2977	10.0955	7.98806	0.871006	1.46722	1.72618	SalOnly_down
Os02t0640300	2.13829	6.50229	3.32922	1.67367	1.67447	2.23441	3.29884	0.716375	2.80517	0.552394	0.656835	1.28514	SalOnly_down
Os02t0640800	0.0862488	3.74618	0.0461605	0.960999	0.866764	0.0220307	1.74765	2.04614	0.891668	0.022281	0	0	SalOnly_down
Os02t0644000	99.4978	69.3213	41.2683	119.645	77.2989	47.3867	480.794	385.064	507.431	104.172	214.546	150.875	SalOnly_down
Os02t0655500	3.49516	1.77356	2.02394	4.81718	5.15494	0.351256	1.10297	3.58965	1.53027	0.177623	0.451747	0.0561189	SalOnly_down
Os02t0659100	0.188846	0.134687	0.462037	0	0	0.0551283	0.136663	0.0497101	0.743753	0	0	0.026423	SalOnly_down
Os02t0665000	4.41213	3.68756	3.39339	5.21402	5.94329	3.27247	5.82772	12.511	8.1514	3.78246	3.84672	3.23302	SalOnly_down
Os02t0670700	0.476619	0.571083	0.387733	0.347601	0.857606	0.116874	0.656722	0.860663	0.91979	0.0591009	0.214729	0.0746902	SalOnly_down
Os02t0671800	4.07091	2.26063	6.50132	3.68251	4.35467	0.244669	1.89679	0.140396	6.28296	0.0224953	0.269714	0.255861	SalOnly_down
Os02t0672700	17.6708	35.1364	17.3659	26.0773	17.6418	17.2766	42.4427	33.6834	36.5505	13.3014	10.8094	15.3677	SalOnly_down
Os02t0681000	2.69343	1.05762	1.29576	3.89311	4.8082	2.62827	25.2341	14.1361	29.2274	4.0341	3.6472	3.29011	SalOnly_down
Os02t0687200	77.3234	10.7413	22.7505	4.88692	8.92321	11.9238	75.9618	12.4938	76.6705	3.90747	5.87457	7.27952	SalOnly_down
Os02t0689900	2.91785	1.24459	2.42585	1.693	0.786291	1.04199	0.430516	0.52199	0.317277	0	0.0638141	0.0277459	SalOnly_down
Os02t0690000	5.45504	18.5424	10.6843	8.22953	10.331	4.03194	10.2303	30.3685	12.6991	2.39867	2.09161	3.29663	SalOnly_down
Os02t0694900	3.27782	0.72731	0.723996	1.79185	2.34046	0	0.685267	1.15043	0.0448244	0	0	0.0509586	SalOnly_down
Os02t0700400	5.18386	2.38448	2.93028	3.18592	1.17069	1.78534	26.024	8.31765	30.6601	7.70397	6.5603	9.07053	SalOnly_down
Os02t0702700	0.437043	1.30916	0.601473	1.26483	1.25489	0	1.77115	2.81856	1.022	0	0	0	SalOnly_down
Os02t0712800	0.84495	0.398404	0.376849	1.474	1.30291	0.263789	0.927395	2.18401	1.53678	0.363799	0.766631	0.206892	SalOnly_down
Os02t0720100	0.18404	1.65387	0.722324	0.807817	0.411007	0.752157	2.23752	0.96083	2.11408	0.69731	0.207288	0.360508	SalOnly_down
Os02t0725900	28.0183	6.66448	4.23955	13.8188	6.66901	2.17326	3.86415	2.50026	4.67606	0.227374	1.32178	0.790211	SalOnly_down
Os02t0727200	9.12976	17.1596	18.3953	9.68295	60.2416	0	10.9909	8.90612	14.7132	0	0	0	SalOnly_down
Os02t0727300	1.92599	1.64393	1.21368	2.65886	0.83249	0.396741	2.80107	4.85107	2.4488	1.04325	1.20709	0.593292	SalOnly_down
Os02t0729300	6.0866	4.33144	3.47353	7.13605	5.74504	1.33997	4.9401	11.5561	2.63637	2.5714	2.9164	1.25156	SalOnly_down
Os02t0732800	1.41876	3.14806	1.40615	3.77903	0.704096	0.268442	0.532374	0.580941	3.35001	0	0.177552	0.154397	SalOnly_down
Os02t0740500	55.2963	82.3815	87.9384	45.1644	52.2522	32.7328	174.561	68.8161	171.577	69.5652	36.1823	51.4077	SalOnly_down
Os02t0749000	3.51294	2.93744	1.77825	3.61093	4.86945	1.52058	2.57729	4.83083	2.92213	1.46632	1.67623	1.23728	SalOnly_down
Os02t0749200	1.95994	2.5006	2.56413	3.0882	2.91801	0	1.65475	6.31998	4.03373	0.562575	0.735835	1.1731	SalOnly_down
Os02t0749250	1.98599	2.88438	1.7393	0.731514	0.3456	0	3.10961	1.3307	4.82188	0.932817	0	0	SalOnly_down
Os02t0753800	204.686	258.903	153.373	178.073	245.49	109.309	633.426	694.499	697.463	197.791	227.095	247.407	SalOnly_down
Os02t0764500	1.23531	2.52857	1.4545	2.12717	1.65524	0.504859	0.500618	2.95906	0.638551	0.0638243	0.0695673	0	SalOnly_down
Os02t0770800	6.93967	1.61821	10.6086	4.77745	22.9884	1.31619	3.26284	2.06739	7.14224	0.923214	1.05309	0.38665	SalOnly_down
Os02t0773800	1.54347	1.95607	0.571893	1.44316	1.56249	0.121308	2.07499	1.36732	1.4576	0.0613431	0.367745	0.0872143	SalOnly_down
Os02t0777950	0.470288	0.939161	0.377548	0.238183	0.450114	0	1.19117	2.92464	0.70904	0	0	0	SalOnly_down
Os02t0782500	0	0	0.0739725	0.560003	0.529142	0.141217	2.10047	2.48309	1.66706	0.285644	0.233509	0.473798	SalOnly_down
Os02t0792100	3.4866	4.5634	3.83293	5.72702	0.27057	0	5.63279	4.12382	2.71966	0	0	0	SalOnly_down
Os02t0793500	0.485836	0.727659	0.390031	0.492116	0.26156	0.0930736	0.461458	1.11901	0.837123	0.125508	0.273602	0.327141	SalOnly_down
Os02t0800500	0.600762	0.563503	0.487165	0.986551	0.026136	0	0.636325	1.10698	1.3253	0	0	0	SalOnly_down
Os02t0801200	0.744054	1.18554	0.643929	1.01024	0.106063	0	1.18689	1.56062	1.7594	0	0	0	SalOnly_down
Os02t0801300	0.0218786	0.0109228	0.0234189	0.0554034	0.0523501	0	0.0443323	0.100785	0.226188	0	0	0	SalOnly_down
Os02t0801450	0.531955	0.222742	0.146944	0.64312	0.164237	0	0.660645	0.790476	0.753967	0	0	0	SalOnly_down
Os02t0805300	0.227954	0.625932	0.732009	0.808152	0.981791	0.0582268	1.32797	1.2601	1.27653	0.294441	0.320935	0.167448	SalOnly_down
Os02t0807000	26.8863	29.0463	25.1097	23.4141	64.4495	17.463	34.0868	58.926	78.0125	15.8396	22.2843	23.0715	SalOnly_down
Os02t0807300	3.24426	4.46315	4.63023	3.5783	0.138004	0	1.53389	2.19191	2.60869	0	0	0	SalOnly_down
Os02t0807600	26.0398	28.4167	18.8699	21.3579	1.76445	0	29.1838	19.5323	33.0555	0	0	0	SalOnly_down
Os02t0807750	14.9826	15.4611	7.6734	16.2654	1.50946	0.0732446	13.509	12.8789	8.95524	0.0740767	0.242226	0.140424	SalOnly_down
Os02t0808500	22.6482	41.5317	35.587	25.5879	0.555811	0	41.0378	69.6869	46.6537	0	0	0	SalOnly_down
Os02t0808800	52.9425	88.7104	294.94	47.2437	23.8279	18.9982	456.354	174.622	404.921	6.74098	42.6857	171.338	SalOnly_down
Os02t0809500	0.214092	0	0	0.247839	0.0585452	0.0312491	8.27343	1.18347	5.0064	0.189625	0.172239	0.0898661	SalOnly_down
Os02t0812000	0.954218	0.392322	0.781069	0.909695	0	0.3441	0.796156	1.60312	2.7564	0.0580016	0.821867	0.274878	SalOnly_down
Os02t0817900	0.841744	1.08061	0.321788	1.05055	0.43159	1.24398	1.88836	1.59256	1.11368	0.698949	0.592543	0.441657	SalOnly_down
Os02t0825500	0.287906	0.127766	0.308175	1.1017	0.0612346	0	1.42604	2.26936	0.661437	0	0	0	SalOnly_down
Os02t0825600	5.18549	6.38415	5.55057	5.46925	0.57822	0.0128596	8.7986	13.0916	10.6915	0.104046	0.0283519	0.0369816	SalOnly_down
Os02t0825650	18.2978	22.9261	15.9562	18.749	2.77232	2.88732	16.3195	14.8402	12.66	1.97108	6.36576	5.60476	SalOnly_down
Os02t0834050	1.34594	3.58377	2.76134	3.40834	0.751451	4.46935	2.38635	8.99019	7.92368	1.27491	2.77924	2.96606	SalOnly_down
Os03t0117100	5.76102	8.45597	1.47999	12.7797	11.2483	7.76979	42.725	6.10384	35.7853	9.1082	9.27888	2.257	SalOnly_down
Os03t0118200	0.421632	0.505197	0.361053	0.597914	0.403545	0.301555	4.82707	0.854597	6.17521	1.96059	0.332423	0.991098	SalOnly_down
Os03t0122300	40.7682	45.5512	123.186	39.2761	24.4411	39.2716	66.5286	49.1678	65.0941	8.31663	22.5353	27.1108	SalOnly_down
Os03t0124800	7.44085	4.08632	17.2569	0.628086	2.49258	11.9106	20.9826	31.0775	33.5483	1.40963	3.91102	13.3609	SalOnly_down
Os03t0130100	5.33242	5.90879	7.41323	8.06908	4.9792	5.91338	18.9747	22.6169	17.1716	4.19983	1.06203	8.4073	SalOnly_down
Os03t0130300	193.53	264.277	109.44	128.381	179.366	86.7722	1152.22	301.69	1078.73	51.9732	220.894	202.354	SalOnly_down
Os03t0133500	0.13026	0	0.488006	0.131943	0.124672	0.13309	0.164965	0.360028	0.448889	0.0336505	0.0733567	0.0318949	SalOnly_down
Os03t0138900	0.806935	4.78061	1.90024	1.90718	2.47142	1.37411	3.9787	4.65887	3.70772	1.05619	1.87832	1.05378	SalOnly_down
Os03t0144700	2.40297	5.1893	2.81141	4.47181	4.17189	1.48453	5.4919	11.5842	6.69212	1.55914	4.78358	3.01033	SalOnly_down
Os03t0146000	31.3638	41.2492	37.33	41.0154	55.3324	24.5123	76.891	74.0185	96.5388	33.5582	31.3712	34.5584	SalOnly_down
Os03t0146400	18.0327	17.523	35.8563	14.4413	8.2393	30.5841	78.1284	3.92384	59.3583	6.30492	5.81759	15.8867	SalOnly_down
Os03t0146800	31.2362	40.6133	98.3816	25.9493	39.6824	9.64335	15.8234	18.2193	20.3283	7.89521	6.20111	4.2919	SalOnly_down
Os03t0151000	0.0742052	0	0	0.300657	0.284088	0.0758176	0.300723	0.820392	0.19179	0	0	0	SalOnly_down
Os03t0152000	38.5207	8.45186	37.0658	9.90365	20.362	30.8479	39.9442	4.04521	73.4708	5.94031	6.06696	16.7582	SalOnly_down
Os03t0156600	0	0	0	0.156181	0	0.236307	1.0935	11.7906	1.7933	0.79664	1.21565	0.453048	SalOnly_down
Os03t0157600	7.07147	9.41445	6.01664	6.15272	6.59459	13.4313	17.1762	9.27137	18.0425	5.43356	4.28869	5.77166	SalOnly_down
Os03t0157700	3.00896	3.44857	1.23231	3.55141	9.49109	5.77441	165.786	156.833	194.851	18.6826	37.2794	13.864	SalOnly_down
Os03t0159600	15.9177	14.1997	2.24329	19.9647	17.2407	4.89435	904.623	116.034	823.284	109.93	39.1163	47.6014	SalOnly_down
Os03t0159900	243.812	248.275	322.567	189.761	186.519	119.105	466.436	303.259	460.605	67.0272	124.487	280.802	SalOnly_down
Os03t0162300	0.592255	2.5133	1.10942	1.04984	0.354281	0	0.45003	3.06928	0.0637805	0	0	0	SalOnly_down
Os03t0163400	0.658247	0.537756	0.256215	0.545527	0	0	0.242509	0.275659	0.567098	0	0	0	SalOnly_down
Os03t0163500	0.411597	0.337589	0.472045	0.357358	0.253248	0.21027	0.223397	0.162518	0.189966	0.136709	0.0662269	0.028795	SalOnly_down
Os03t0164100	2.30248	3.21862	2.275	3.40865	4.05143	0	3.46323	7.62034	4.6692	0	0	0	SalOnly_down
Os03t0164200	1.45125	3.38116	0.207123	7.05604	2.50019	0	5.3912	4.54597	3.50082	0	0	0	SalOnly_down
Os03t0164300	6.30909	18.4788	3.75181	14.3434	5.63588	3.29471	29.2612	29.1923	26.8753	2.17313	3.47405	5.42404	SalOnly_down
Os03t0165375	12.3222	9.52069	9.89229	8.76674	29.0628	0	7.43105	12.5689	9.60487	0	0	0	SalOnly_down
Os03t0168100	32.2415	11.3066	3.34977	35.2859	59.3917	14.2623	955.721	585.818	1297.11	224.406	189.78	148.777	SalOnly_down
Os03t0168500	0.712037	2.72537	1.39731	0.36062	1.81731	1.09126	1.44279	3.4987	2.35152	0.367886	0.801978	0.929851	SalOnly_down
Os03t0168800	4.90976	8.13693	4.44272	5.12702	6.00715	0	9.69218	17.4408	8.89585	0	0	0	SalOnly_down
Os03t0170200	5.29527	5.08131	4.67432	7.17483	7.07562	0.140528	3.93656	5.25873	3.0216	0.461904	0.193641	0.101032	SalOnly_down
Os03t0170900	25.2609	19.4493	22.413	32.8347	41.2551	33.0305	57.843	120.724	48.7843	15.9334	27.8268	20.651	SalOnly_down
Os03t0177000	9.91617	21.1841	36.8785	9.39029	22.1599	16.3049	24.8593	24.9855	34.4504	6.38634	10.5454	17.8885	SalOnly_down
Os03t0178600	2.61145	0.69534	0.186354	1.76347	1.66629	0	2.82217	1.60397	1.3499	0	0	0	SalOnly_down
Os03t0180500	8.56453	8.26973	5.13783	9.565	9.24806	0	5.97545	8.29523	7.37858	0	0	0	SalOnly_down
Os03t0185400	1.60541	1.60299	0.768772	3.55187	1.81959	0.0431655	0.89886	2.45215	1.05552	0.0436559	0.095168	0.124135	SalOnly_down
Os03t0186950	15.0929	22.0904	19.2661	15.098	11.664	7.08782	31.2473	49.8341	37.6358	10.8494	18.3719	14.2315	SalOnly_down
Os03t0189600	128.575	45.2461	59.5785	160.012	58.826	45.9088	97.0413	7.73771	89.7218	8.44188	0.644964	0.373901	SalOnly_down
Os03t0190100	2.08262	7.12969	1.91078	5.19851	4.37811	3.4958	11.2659	7.29807	11.5664	1.07602	0.879634	1.01989	SalOnly_down
Os03t0192700	21.8636	10.6177	10.1767	20.5691	17.4698	27.2125	90.1142	342.799	66.0405	44.6029	40.2586	40.4915	SalOnly_down
Os03t0194600	1.6899	5.82139	2.53242	5.9911	2.34524	1.3813	17.2067	2.56892	7.49787	1.83355	1.99853	4.13783	SalOnly_down
Os03t0195400	1.21617	2.38532	1.48777	1.97983	3.20101	0.621299	2.99238	5.44229	3.77944	0.987418	0.83166	1.57402	SalOnly_down
Os03t0195900	0	0.106585	0.418956	0.396459	0.238389	0.181775	0.396545	1.0818	0.122619	0.073536	0	0.0348498	SalOnly_down
Os03t0196800	15.5178	53.5412	9.91403	60.2402	15.241	31.295	29.3858	12.7248	27.0881	9.23489	3.29428	8.1961	SalOnly_down
Os03t0197300	78.5518	227.247	17.0458	75.3762	209.051	212.492	5019.36	2923.07	5123.73	241.696	1445.76	772.302	SalOnly_down
Os03t0204300	82.6001	81.7521	56.4389	91.2809	88.1858	0	54.5794	78.5256	44.9982	0	0	0	SalOnly_down
Os03t0206700	0.791774	0.907707	2.82506	0.415856	0.224536	0.269659	0.950734	0.216139	0.88425	0	0	0	SalOnly_down
Os03t0211700	23.6146	29.4474	15.6275	40.5399	43.0653	25.7037	71.3441	22.0994	59.2928	29.8153	11.8311	17.6592	SalOnly_down
Os03t0213600	1.81736	2.10497	1.88695	1.9513	3.73971	0.72417	2.59616	3.36544	1.95713	1.40846	0.798298	0.961183	SalOnly_down
Os03t0217400	3.45798	4.57869	3.70143	4.11184	3.81329	0	4.45546	4.50177	2.72009	0	0	0	SalOnly_down
Os03t0217801	9.47051	8.48363	6.60371	10.2507	10.2038	3.53876	7.40186	8.27655	5.22183	3.13159	2.25526	1.3251	SalOnly_down
Os03t0217900	9.75507	12.3769	25.6728	6.83508	3.7206	0	16.9428	5.00053	19.4625	0	0	0	SalOnly_down
Os03t0218500	7.23429	9.01505	7.92653	8.48178	28.4591	10.4761	60.7416	125.874	114.713	18.3943	53.0589	24.0459	SalOnly_down
Os03t0223550	6.65858	6.4193	11.797	3.02346	8.79027	0	1.39574	0.634615	2.96718	0	0	0	SalOnly_down
Os03t0235400	0.809081	0.767471	1.21246	1.22931	1.6649	0.103333	0.860702	1.15539	1.06299	0	0.022782	0	SalOnly_down
Os03t0244200	91.82	79.1691	102.735	116.469	94.6742	47.7875	345.241	729.779	367.155	73.4621	342.264	131.93	SalOnly_down
Os03t0245800	52.7364	60.9648	59.6634	56.7131	64.1256	17.3855	98.8099	426.098	339.541	22.8838	117.527	58.5751	SalOnly_down
Os03t0246050	16.9787	27.8773	20.0939	20.5894	0.343318	2.87091	9.44893	18.5068	11.1252	2.53286	3.09745	2.57639	SalOnly_down
Os03t0246100	5.54991	10.2578	5.30865	5.26281	0.452071	2.61406	11.804	6.52746	7.59598	1.99298	4.47763	1.07944	SalOnly_down
Os03t0251425	0.0805226	0.482409	0.172383	0.48938	0	0	1.38688	1.26117	3.74611	0.249621	0.362775	0.236598	SalOnly_down
Os03t0251800	4.67816	2.77641	2.99647	5.76628	0.341656	0.172764	1.50375	2.44062	2.18514	0.213555	0.190449	0.0920064	SalOnly_down
Os03t0257600	5.31365	1.59773	5.00909	3.05814	4.59447	2.12845	2.35528	1.97489	1.66467	1.2791	0.170024	0.413981	SalOnly_down
Os03t0259001	0.456273	1.06304	0.515529	1.05272	0.485223	0.0258993	0.282499	0.233538	0.829861	0	0	0	SalOnly_down
Os03t0259600	1.23262	5.71945	7.06268	1.983	0.555175	0	0.881523	0.534412	1.62414	0	0	0	SalOnly_down
Os03t0264075	1.20278	0.300242	0.965592	0.456871	0.0719488	0	1.21859	1.66219	1.36005	0	0	0	SalOnly_down
Os03t0265001	0.0768882	0.153545	0.197523	0.0467292	0.132462	0	0.124638	0.255016	0.145731	0.0476708	0	0.0451838	SalOnly_down
Os03t0265800	77.6536	161.412	121.85	105.126	127.381	43.6699	202.688	476.921	373.787	79.477	260.719	122.166	SalOnly_down
Os03t0266900	2.10396	4.03353	15.134	2.13115	4.59125	4.04139	2.6432	6.82316	4.35029	1.13053	0.947889	1.89582	SalOnly_down
Os03t0269300	12.8013	52.961	73.6262	16.1131	13.2432	10.1462	116.297	90.6229	83.7289	1.06992	9.75358	21.273	SalOnly_down
Os03t0269500	3.70189	9.58537	6.78328	6.10126	3.48303	0.8975	19.452	26.6488	19.7843	4.0198	7.1376	5.59222	SalOnly_down
Os03t0271100	3.80837	5.3237	8.02253	3.54899	0.37908	1.12064	4.35231	6.2595	3.93722	0.787065	0.377469	0.984725	SalOnly_down
Os03t0271400	7.29973	10.7329	10.3896	9.22228	14.2035	7.99108	18.2454	35.9176	39.012	7.95752	16.1274	11.785	SalOnly_down
Os03t0275700	0.478016	1.22734	1.02334	0.345853	0	0	0.484299	0.880801	0.470656	0	0	0	SalOnly_down
Os03t0277300	4.89629	21.0326	5.21371	6.79359	9.07962	6.90474	42.6306	93.4153	76.7641	12.517	52.0169	12.0638	SalOnly_down
Os03t0277500	206.412	209.336	101.966	235.638	122.371	120.601	2515.15	806.472	2137.01	211.41	735.88	407.207	SalOnly_down
Os03t0280400	17.4603	12.3012	13.8512	30.6139	21.9708	10.7763	28.0164	28.4982	35.1248	15.7527	13.9757	8.9412	SalOnly_down
Os03t0281900	4.40209	1.99794	1.05831	4.07747	4.59628	0.793719	0.0954001	0	2.35258	0	0	0.0922251	SalOnly_down
Os03t0283100	28.9987	20.0965	57.9021	35.4844	26.9784	9.73813	56.7052	41.1961	73.3335	5.55302	12.1054	15.1445	SalOnly_down
Os03t0283200	0.667066	0.0605512	5.77715	1.04424	0.290205	2.1686	2.21182	0	14.3674	0.0626639	0	0	SalOnly_down
Os03t0284700	0.578356	0.329992	0.176878	0.585831	0	0	0.920791	2.13138	0.49827	0	0	0.0809225	SalOnly_down
Os03t0293450	0.268902	0.208832	0.063963	0.0907926	0.0571927	0.0610544	0.605415	0.0275269	0.257407	0.030874	0.0673041	0	SalOnly_down
Os03t0293600	3.20628	5.33577	45.4238	2.73828	5.41543	0.385406	31.911	12.8006	39.0514	0	1.20376	1.16992	SalOnly_down
Os03t0293850	8.34877	8.42765	6.3389	8.30207	8.95477	4.03897	15.6181	35.4498	18.6984	8.04353	11.0021	8.68527	SalOnly_down
Os03t0299700	2.17839	0.0988687	0.529944	2.45729	0.56862	0	5.96899	6.52265	4.39328	0.102318	0.4461	1.0183	SalOnly_down
Os03t0299800	11.2745	20.5593	24.8524	10.5008	13.7401	3.41679	20.2317	54.4673	15.9282	1.99932	7.18334	8.82	SalOnly_down
Os03t0300400	531.122	284.778	357.839	405.882	203.211	76.1657	253.968	110.791	93.2916	20.5615	22.8988	44.9089	SalOnly_down
Os03t0305600	3.09681	1.50837	2.18294	6.5797	5.63876	5.55646	259.495	51.9128	224.241	54.6349	17.6951	29.9611	SalOnly_down
Os03t0306900	18.4189	9.38851	15.1659	21.462	14.0537	11.3836	91.217	5.10271	54.4297	7.65308	1.74088	0.693844	SalOnly_down
Os03t0308700	1.01977	0.436386	0.155937	1.08214	0.232386	0.595386	4.72307	1.65535	2.51017	1.00358	1.47675	0.998788	SalOnly_down
Os03t0327700	1.75422	1.02176	1.0171	1.70286	0.769529	0	1.77728	2.963	2.64479	0	0	0	SalOnly_down
Os03t0328300	0.770652	2.54525	0.57109	2.22174	0.340428	1.45365	5.34535	4.26005	3.93255	2.02148	0.400614	0.46449	SalOnly_down
Os03t0328600	1.08636	0.723154	0.96904	2.20081	2.42611	0.73998	2.20129	6.00527	2.02786	0.187097	1.42752	0.177336	SalOnly_down
Os03t0330000	8.91825	16.4863	20.7995	6.84909	7.09516	16.0436	36.2102	60.2886	21.7533	8.98342	14.8774	25.5663	SalOnly_down
Os03t0333800	18.1212	12.9995	13.1071	21.0285	20.0717	4.70961	11.2652	13.4858	12.7017	5.81755	6.34101	3.44628	SalOnly_down
Os03t0334200	0.287048	0.242521	0.519973	0.33549	0.0845336	0.473767	0.447416	0.386518	0.570691	0.228166	0.124348	0.216263	SalOnly_down
Os03t0336100	142.533	84.2466	39.6621	75.4342	46.986	40.0417	3663.97	599.786	2595.56	224.939	213.835	233.723	SalOnly_down
Os03t0338000	0.634922	0	1.29452	0.980005	1.01281	0.556044	0	0	1.32844	0	0	0	SalOnly_down
Os03t0338400	28.2452	11.8019	15.206	41.201	16.6238	41.1055	69.0393	96.5748	60.1418	27.8105	12.7502	22.8269	SalOnly_down
Os03t0338800	2.38387	2.57865	0.956889	2.21346	3.32735	0	3.22028	8.60211	11.8948	0	0	0	SalOnly_down
Os03t0339400	1.76167	5.86341	2.40951	1.5366	4.44944	5.74984	0	0	7.63081	0	0	0	SalOnly_down
Os03t0340500	3.73987	5.13172	4.29788	5.18264	8.45451	2.9772	12.4596	7.25051	11.2671	2.46572	5.60775	2.67416	SalOnly_down
Os03t0342400	0.18759	0.25542	0	0.328207	0.0652883	0	0.0863889	0.109982	0.249767	0	0	0	SalOnly_down
Os03t0348800	0.829619	0.523182	0.638756	1.62171	1.4209	0.75842	2.66903	1.55549	2.30723	0.721916	0.86884	0.96936	SalOnly_down
Os03t0353000	6.30007	6.2906	7.33864	5.91227	11.2616	15.0511	52.8465	103.283	44.7784	19.7217	39.3403	27.0411	SalOnly_down
Os03t0357200	3.92902	4.30277	2.57765	4.23656	1.21306	1.68345	4.87952	8.87445	5.89638	1.17871	3.14055	3.84819	SalOnly_down
Os03t0362500	0.0353437	0.0705811	0.037832	0.0716011	0.202965	0	0.143233	0.293062	0.578542	0	0	0	SalOnly_down
Os03t0367900	74.9765	157.084	327.618	69.5558	65.3539	116.606	207.005	126.84	148.438	33.7371	63.0235	72.6794	SalOnly_down
Os03t0371000	0.0361915	0	0.0774789	0.183296	0.519585	0.295823	0.366672	2.10064	0.623599	0.149592	0.40763	0.0708938	SalOnly_down
Os03t0372950	12.8362	15.5881	7.30317	18.6246	7.30491	0	12.6534	4.90089	7.4721	0	0	0	SalOnly_down
Os03t0373300	0.803185	2.00494	3.18101	2.19663	0.461238	0	4.31283	0.0739982	3.80581	0	0	0	SalOnly_down
Os03t0373500	2.95609	6.39524	6.98764	5.17765	7.01427	0	3.43171	0.851087	1.37949	0	0	0	SalOnly_down
Os03t0374600	23.5196	42.451	33.7275	25.6111	68.8218	22.7848	47.6574	68.5538	90.3946	22.2479	43.2954	22.9728	SalOnly_down
Os03t0375200	0	0.0360958	0	0	0	0.0369357	0.952259	1.63197	0.218011	0.186776	0.203583	0.0354065	SalOnly_down
Os03t0378000	9.21036	11.8622	7.78702	11.7294	9.03884	0	8.48619	13.5278	8.88373	0.0689666	0	0	SalOnly_down
Os03t0382350	18.123	24.6599	24.5973	26.876	22.7873	0	31.5621	43.9794	44.5953	0	0	0	SalOnly_down
Os03t0386000	4.00081	6.9532	5.99951	5.39061	7.09844	2.6416	53.4016	65.1827	64.0586	10.5694	15.4528	14.9901	SalOnly_down
Os03t0390200	8.45709	3.18084	3.04456	10.2566	15.2086	6.66469	38.1153	14.0458	35.9727	11.8349	9.78163	7.39164	SalOnly_down
Os03t0390900	6.24787	6.04943	4.77696	6.49301	9.31926	0	7.83714	8.57204	8.87798	0	0	0	SalOnly_down
Os03t0392250	2.20806	2.83224	1.41811	2.33982	2.79611	0.29502	3.16633	3.39572	3.23392	0.0877563	0.172175	0.0332713	SalOnly_down
Os03t0395700	3.54147	8.3603	5.19667	5.89164	6.82401	0	6.96219	8.4703	7.15286	0	0	0	SalOnly_down
Os03t0395801	1.20938	3.09135	1.50164	1.91101	1.0649	0	0.784174	2.09471	1.417	0	0	0	SalOnly_down
Os03t0399900	0	0.38489	0	0	0.442722	0	0.859181	0.497192	0.46493	0	0.0868322	0	SalOnly_down
Os03t0400600	14.7021	12.8239	9.49659	20.2841	14.4758	0	4.79392	1.55692	7.20669	0	0	0	SalOnly_down
Os03t0401951	19.1009	44.5018	24.0663	15.9216	22.7567	5.38721	34.8739	34.0958	44.9968	4.00921	9.52427	10.4258	SalOnly_down
Os03t0406900	3.90032	1.89363	2.48963	4.24069	2.22611	1.42585	36.7607	27.2307	36.0069	15.7886	9.43082	9.07707	SalOnly_down
Os03t0407100	33.0754	55.3202	48.8912	62.1257	75.8161	18.2696	13.6106	23.3026	9.65808	5.45698	9.18288	4.08339	SalOnly_down
Os03t0416400	2.13911	3.42634	4.007	2.48275	3.11368	2.59539	7.54016	12.0711	3.53224	2.57883	5.1198	2.40064	SalOnly_down
Os03t0416500	1.04762	2.78288	2.39086	2.14235	2.17563	0.807838	3.72489	7.94001	3.66131	1.30722	1.49164	0.445275	SalOnly_down
Os03t0421000	1.03829	1.42997	0.613178	1.52316	1.13082	0.695037	0.689198	1.02255	1.41888	0.295972	0.362929	0.38573	SalOnly_down
Os03t0427300	19.7581	31.8865	13.4436	7.8735	20.4864	4.30351	20.9876	30.3035	44.4026	0.910046	12.4207	8.17566	SalOnly_down
Os03t0439700	0.317916	0.952314	2.15522	1.12709	1.41997	1.2993	11.9712	16.0118	13.786	2.24485	7.81794	3.11376	SalOnly_down
Os03t0439900	0.494536	0.105813	0.226866	0.429367	0.946644	0.397007	0.894708	2.40828	0.639085	0.328514	0.19893	0.103792	SalOnly_down
Os03t0557900	7.71924	3.59689	2.28208	14.3721	20.1238	9.61458	172.13	136.614	241.059	30.235	67.0703	46.1546	SalOnly_down
Os03t0561283	0.730084	0.728986	0.234445	1.10928	6.42864	1.71568	40.2386	27.9815	45.6645	5.88449	17.1862	4.00436	SalOnly_down
Os03t0570100	2.06197	0.892178	3.23714	5.32599	0.361812	7.19815	11.4551	0.0633238	0.355289	0.142047	0	0.168296	SalOnly_down
Os03t0588100	1.09331	2.34505	2.81734	2.33792	5.11577	0.744708	3.28201	7.64782	4.04674	1.21344	1.73309	2.18129	SalOnly_down
Os03t0592100	1.39036	2.02152	0.992166	2.61901	2.24121	0	1.35921	1.43826	0.840587	0	0	0	SalOnly_down
Os03t0596800	2.96211	7.12527	7.78252	6.72817	3.35051	4.58557	18.7793	10.0891	13.533	4.31303	7.07694	5.45069	SalOnly_down
Os03t0605400	1.99944	2.27372	1.18901	3.37548	2.87051	0	2.02573	1.48392	1.24408	0	0	0	SalOnly_down
Os03t0607100	4.51703	3.31635	3.41297	3.09513	1.14439	0	0.807601	0.367198	1.71686	0	0	0	SalOnly_down
Os03t0607200	15.0219	37.2115	14.2343	21.1196	29.9336	4.36128	85.2453	140.592	88.1883	21.0362	15.7175	28.9434	SalOnly_down
Os03t0608700	11.1211	13.4002	11.025	13.4512	13.6306	0	16.2828	29.8083	15.6855	0	0	0	SalOnly_down
Os03t0609000	0.515396	0.805493	0.263848	0.998718	0.214473	0	0.862716	0.330323	0.598472	0	0	0	SalOnly_down
Os03t0613100	0.975881	0.852612	0.58758	0.926713	0.934019	0.249271	1.60665	1.5734	0.893295	0.126052	0.274787	0.298689	SalOnly_down
Os03t0616400	4.11502	3.39663	3.73912	5.09447	3.85097	3.15799	6.50381	6.97582	6.08199	2.89149	3.56365	2.34656	SalOnly_down
Os03t0619600	3.61245	7.28475	4.06896	6.0029	7.16354	0.0241238	5.47793	13.8565	13.588	0.0975913	0	0	SalOnly_down
Os03t0619700	13.9763	17.0565	11.9555	18.876	17.8357	0	13.1918	22.0662	18.8333	0	0	0	SalOnly_down
Os03t0621700	0.309632	0.58398	0.441908	0.836356	0.856121	0	1.35937	1.42633	1.00775	0	0.116248	0	SalOnly_down
Os03t0622500	6.09498	5.98965	5.41956	8.94707	7.67708	1.77123	4.99026	21.1432	9.98044	2.98558	4.54042	5.18801	SalOnly_down
Os03t0623100	15.0656	8.99395	4.18089	20.8316	14.4194	5.04955	122.594	207.1	239.193	6.58956	49.0205	25.4516	SalOnly_down
Os03t0643250	17.0512	19.5056	32.8386	12.5797	21.7811	0.548714	4.82892	17.0082	6.01483	0.346842	0.680492	1.11774	SalOnly_down
Os03t0643522	1.42728	6.27059	5.1944	1.44573	3.82495	0	5.78417	14.2016	8.36157	0	0	0	SalOnly_down
Os03t0643611	0.459212	0	3.68657	0.697721	3.51611	0	2.79149	6.55768	3.16499	0	0	0	SalOnly_down
Os03t0643800	1.29074	0.29102	1.11421	1.56047	2.86925	0	0.71713	1.49606	0.609812	0	0.0468962	0	SalOnly_down
Os03t0643900	5.68907	3.70468	4.23624	8.51862	9.7537	0	3.40819	1.04828	2.25886	0	0	0	SalOnly_down
Os03t0648800	12.1745	9.98084	12.4143	3.0505	0.735929	17.0872	52.7786	17.2379	29.8098	9.13727	4.90755	8.53507	SalOnly_down
Os03t0651700	3.75264	7.73575	1.23097	5.51779	0.0579301	0	1.96231	11.6546	1.66865	0	0	0	SalOnly_down
Os03t0663400	116.895	130.155	49.0038	152.214	62.9552	61.4455	193.527	90.6588	123.376	22.8378	41.4878	42.2619	SalOnly_down
Os03t0663750	32.3076	168.492	10.3786	25.943	264.498	148.786	6669.68	2438.67	4454.15	41.0975	966.708	156.925	SalOnly_down
Os03t0663800	0	0.188884	0	0.574839	0.844915	0.193278	12.8409	15.6854	16.4603	0.130316	2.91186	0.802863	SalOnly_down
Os03t0664400	3.19855	9.11547	1.21257	4.25236	8.22736	0.953181	0	0	2.35378	0	0	0	SalOnly_down
Os03t0673600	11.8751	20.1741	15.0003	14.0808	13.628	0	10.4916	13.3258	12.5096	0	0	0	SalOnly_down
Os03t0673700	95.7697	127.458	127.481	137.569	53.5829	5.29638	75.7584	14.3275	44.5477	4.55306	7.00624	13.962	SalOnly_down
Os03t0675000	1.1982	2.12692	2.4226	2.56222	2.54844	0	2.96742	2.33048	2.06456	0	0	0	SalOnly_down
Os03t0675600	146.724	174.532	501.311	338.108	70.4884	0.874976	238.404	365.824	116.734	4.5229	0.107171	0	SalOnly_down
Os03t0693800	12.215	14.6727	15.2378	17.5826	0.439513	0	17.9586	0	8.70373	0	0	0	SalOnly_down
Os03t0693900	214.943	149.957	55.4365	237.429	91.2453	2.55585	266.297	0	79.1803	5.16977	0	0.544452	SalOnly_down
Os03t0694000	37.2953	56.0743	18.08	38.5267	11.9772	0.440892	45.3427	0	21.5092	1.91101	0	0	SalOnly_down
Os03t0695425	18.3183	29.9784	14.0435	28.2624	1.82771	0	5.76835	32.1897	8.89624	0	0	0	SalOnly_down
Os03t0712800	5.2986	3.68228	5.03642	8.67321	10.3049	4.33098	25.3811	3.78816	27.6815	4.20498	4.5356	9.63188	SalOnly_down
Os03t0719000	2.23753	5.94514	3.93763	6.95299	8.1306	6.89718	0.0384227	0	5.94643	0.313507	0.128144	0	SalOnly_down
Os03t0723400	55.6088	20.4461	10.8876	71.1042	132.002	47.5869	867.605	444.943	1010.4	168.377	146.596	169.948	SalOnly_down
Os03t0729300	8.12791	3.43102	6.36596	10.7765	15.1158	0.472615	8.36865	2.37435	10.1336	0.819401	2.00954	0.58249	SalOnly_down
Os03t0732200	6.87578	12.7185	5.63012	11.2654	8.06683	0	15.6337	18.216	15.4507	0	0	0	SalOnly_down
Os03t0735400	2.01031	1.17349	0.695212	1.34709	1.21365	0	1.15937	1.19675	1.54542	0	0	0	SalOnly_down
Os03t0743650	75.4788	131.268	79.8736	99.9821	87.8562	0	87.1716	202.724	93.0279	0.0443657	0	0	SalOnly_down
Os03t0746000	0.461269	1.02744	1.10143	0.323468	0.509402	0	0.287589	1.40567	0.366827	0	0	0	SalOnly_down
Os03t0747400	1.45681	0.145462	0.467812	3.09884	20.0782	11.3868	170.695	92.3415	188.451	19.1935	60.7927	9.3458	SalOnly_down
Os03t0747500	2.69839	1.0614	0.787736	3.64436	4.14787	1.50383	50.2864	24.7852	67.206	12.3363	20.63	6.32688	SalOnly_down
Os03t0760100	14.5821	9.77673	15.3838	8.76871	13.2728	7.38507	34.4864	13.7444	27.6239	7.12158	10.0343	12.7181	SalOnly_down
Os03t0760300	0.425668	1.32821	2.05036	2.47922	1.73148	0.815469	2.64149	2.54912	4.72158	0.329893	0.659224	1.66764	SalOnly_down
Os03t0765400	34.4421	52.2388	118.976	31.5593	17.8015	31.3784	207.451	101.301	175.087	11.077	28.4751	109.791	SalOnly_down
Os03t0766100	602.027	378.664	169.109	479.303	402.803	155.102	405.247	457.617	859.651	102.333	381.75	160.575	SalOnly_down
Os03t0766600	116.057	127.016	215.832	32.6599	23.8343	22.7853	362.161	132.778	254.809	8.25749	14.5473	85.5476	SalOnly_down
Os03t0766800	122.768	38.6687	145.634	57.4032	30.6525	34.8109	166.724	11.5095	212.612	11.6181	7.67484	39.0425	SalOnly_down
Os03t0772300	7.16628	10.9994	8.36816	11.6982	11.0536	6.53533	14.341	24.2814	24.0325	8.41497	6.23706	10.2962	SalOnly_down
Os03t0773000	1.09639	3.50317	1.56477	0.592298	1.11931	0.522765	1.33296	1.07745	0.661199	0.339881	0	0.572711	SalOnly_down
Os03t0777000	1.76031	4.23643	3.72018	3.10893	1.7712	1.24516	3.65836	1.58021	1.71099	0.326486	0.610052	0.574699	SalOnly_down
Os03t0779000	8.3021	11.2056	11.6999	11.7478	13.4163	0	15.3008	17.6038	12.6157	0	0	0	SalOnly_down
Os03t0779300	0.912755	1.17178	0.977016	1.8491	0.873601	0	0.132108	1.56173	0.786364	0	0	0	SalOnly_down
Os03t0779500	2.22877	0.815986	1.43141	2.10707	2.55979	0	2.70968	2.87474	3.20024	0	0	0	SalOnly_down
Os03t0782400	10.0403	16.9257	4.04764	10.6984	14.7264	4.92939	0	0	13.5929	0	0	0	SalOnly_down
Os03t0784900	35.9392	49.8575	42.8904	39.0887	54.4578	29.6658	49.1525	95.528	47.1077	21.7218	26.2453	24.5734	SalOnly_down
Os03t0785100	63.29	116.249	102.01	82.7891	84.0586	0	134.829	303.899	190.806	0	0	0	SalOnly_down
Os03t0785200	2.47623	8.83038	1.02777	3.58319	3.19226	2.83983	1.22879	3.58502	2.22042	0.469979	1.08145	0.79193	SalOnly_down
Os03t0785900	55.3071	76.5619	123.077	42.2036	324.875	81.2271	52.6298	217.626	335.219	58.609	52.6048	63.3181	SalOnly_down
Os03t0789433	9.41516	50.3315	20.0785	22.0081	13.4476	0	49.8959	47.5083	56.5304	0	0	0.212803	SalOnly_down
Os03t0789466	0.496722	1.22689	0.475725	0.979803	0.425371	0.320536	0.556225	0.915269	0.42794	0.162089	0.147228	0.128027	SalOnly_down
Os03t0789500	2.16038	2.59963	1.30448	2.1322	0.636219	0.226392	1.45919	1.63313	1.90895	0.686893	0.436741	0.542548	SalOnly_down
Os03t0789800	2.24647	4.09494	4.80925	4.23349	4.3002	0.427029	3.2552	4.9817	4.77097	0.782782	0.853217	0.869866	SalOnly_down
Os03t0793450	0	0.109379	0	0.44384	0.576648	0	0.887872	1.71571	0.80219	0	0	0	SalOnly_down
Os03t0793700	21.4963	42.928	10.5278	15.1702	50.3836	76.7006	2733.49	782.854	2048.01	40.9226	683.045	77.2104	SalOnly_down
Os03t0793800	16.7454	18.2542	10.1133	24.0422	16.1741	8.79006	0.23347	0	10.1913	0.634994	0.0865164	0.0752334	SalOnly_down
Os03t0793900	6.58275	1.47153	1.78784	4.77696	1.5986	1.305	0.398166	0.0905187	7.61806	0	0	0	SalOnly_down
Os03t0794000	2.15932	4.31214	1.90937	4.08916	1.70727	2.01439	0.951174	2.16239	3.31621	0.291039	0.211485	0.0919519	SalOnly_down
Os03t0796000	5.70728	6.33441	6.76624	8.95947	26.05	15.2171	36.2373	80.8837	84.5485	21.8984	47.3023	17.9722	SalOnly_down
Os03t0799900	0.833833	1.28455	0.255011	0.965268	0.706856	0.34078	1.49649	1.22915	1.21097	0.172326	0.429329	0.280004	SalOnly_down
Os03t0801300	0.249003	0.4351	0.0666334	0.252221	0.417063	0	0.441483	0.401465	0.429046	0	0	0	SalOnly_down
Os03t0808200	0.293969	0.251594	0.179809	0.850767	2.65281	0.171632	0.850951	0.657745	0.578885	0.130186	0.0473002	0	SalOnly_down
Os03t0808300	24.1365	20.0494	18.5798	19.2987	28.6553	17.0528	34.5475	25.218	40.2171	22.6593	8.8497	7.39378	SalOnly_down
Os03t0812500	4.02963	9.19069	2.31558	4.98399	0.0405976	0	10.6577	8.05035	8.14922	0	0	0	SalOnly_down
Os03t0813700	8.8781	5.90983	8.73853	12.4039	0.879027	0.521322	5.89314	7.99144	5.71457	0.421796	0.804561	1.19937	SalOnly_down
Os03t0817700	4.7811	4.38332	2.51233	6.64797	6.44801	0.177636	5.7687	4.525	5.80411	0	0.0979095	0	SalOnly_down
Os03t0819300	0.049664	0.0495893	0	0	0	0.0507431	0.503168	0.457559	0.898525	0.102639	0	0.0486423	SalOnly_down
Os03t0820500	30.2376	36.0605	39.6603	37.3581	53.7234	11.8357	110.027	172.407	185.583	14.7867	32.714	27.2797	SalOnly_down
Os03t0823500	0.684612	2.49656	1.17887	1.38692	0.170933	0.85155	3.37758	1.26148	3.12857	0.46137	0.804615	0.903754	SalOnly_down
Os03t0824350	2.31627	2.20051	1.82942	3.48514	0.0430467	0.20679	1.73156	4.04009	3.68107	0.278852	0.202629	0.330381	SalOnly_down
Os03t0826800	85.6686	66.8564	266.865	31.5008	48.36	35.3051	286.739	192.273	387.509	17.3141	60.9487	127.903	SalOnly_down
Os03t0826900	9.71528	1.08332	8.55169	19.2821	10.1953	2.92249	99.0294	101.912	214.943	7.74594	10.6092	18.8859	SalOnly_down
Os03t0827500	18.8776	19.245	27.9499	23.7389	23.5214	14.0229	22.1377	25.8828	32.9967	8.49907	6.25029	10.1424	SalOnly_down
Os03t0836600	0.472549	1.26651	0.825281	1.18404	0.214237	0.0508228	0.529156	1.23735	0.771374	0.1028	0.196088	0.0487186	SalOnly_down
Os03t0837000	0.440313	0.642567	0.290039	0.514621	0.291756	0.138425	1.16673	0.56169	0.554423	0.104998	0.305189	0.0331734	SalOnly_down
Os03t0840200	3.8083	4.37707	3.78315	2.22016	3.64494	0.279932	2.85907	1.99411	2.26599	0.424668	0.246869	0.187839	SalOnly_down
Os03t0842501	2.70574	4.69238	2.7438	3.3177	1.90818	0	3.75126	4.85445	5.39827	0.294309	0	0	SalOnly_down
Os03t0847500	1.53665	1.47296	0.964967	2.0961	3.0199	0.0209338	3.75718	4.41707	3.37144	0.0635148	0.0923065	0	SalOnly_down
Os03t0848700	1.43361	1.57043	0.402259	1.59313	2.06483	0.014221	0.36664	0.525756	0.299781	0.0143826	0.0627068	0	SalOnly_down
Os03t0856500	9.56012	36.6708	9.42263	33.2217	29.2619	15.2804	24.8378	39.548	36.044	5.28174	9.27515	5.97962	SalOnly_down
Os03t0856700	293.261	77.6739	43.8187	569.557	62.6961	34.1727	174.285	809.792	178.47	17.6481	65.4702	16.7274	SalOnly_down
Os03t0858800	2.7777	9.58847	5.35187	1.20583	3.98782	0.689242	0.201015	3.10751	0.30768	0.28703	0	0.116595	SalOnly_down
Os03t0862300	1.05871	1.51017	0.728515	1.37879	2.17134	0.579489	1.95371	1.70695	1.88936	0.195357	0.425871	0.518464	SalOnly_down
Os04t0101700	0.401084	0.350421	0	0.507835	0.287909	0	0.304767	0.692855	0.388738	0.0518068	0	0	SalOnly_down
Os04t0103601	7.02624	3.77767	2.31413	10.1281	9.69928	0	2.87482	12.0753	11.0589	0	0	0	SalOnly_down
Os04t0103900	1.82874	0.14906	1.35825	5.59492	0.0357202	0.800773	2.38214	1.16907	0.128613	0	0	0	SalOnly_down
Os04t0104900	16.8338	18.659	12.1228	46.5132	5.27202	27.877	60.9706	16.7897	5.63258	0.585152	0.695786	2.4706	SalOnly_down
Os04t0107900	0.17518	0	1.87513	0.177444	1.13174	1.96885	0.931783	2.54197	1.32057	0.271529	0.246635	0.257364	SalOnly_down
Os04t0111350	9.87047	9.14145	7.04359	7.24496	6.16112	0	5.36243	7.64403	4.19022	0	0	0	SalOnly_down
Os04t0114801	2.44726	0	0	2.34843	0	0	2.21844	4.62804	3.1071	0.665486	0	0	SalOnly_down
Os04t0115700	2.91038	1.68736	0.519214	4.77069	1.4976	1.83853	9.08371	1.15327	7.11771	1.08331	1.28653	0.950169	SalOnly_down
Os04t0121800	6.38272	0.910446	8.94677	13.0844	1.74541	0	14.6269	0.980076	3.27315	0	0	0	SalOnly_down
Os04t0125100	0.645329	1.41759	0.621686	1.69954	1.85294	0	1.83067	2.79437	0.166791	0	0	0	SalOnly_down
Os04t0126900	12.1905	7.05213	5.28164	20.2861	10.0934	4.44835	103.217	45.3706	97.8562	34.2915	16.9995	37.9986	SalOnly_down
Os04t0127001	0.23811	0	0	0	0.0651131	0	0.103388	0.407407	0.410277	0	0	0	SalOnly_down
Os04t0127200	5.27761	3.73268	4.60065	6.47978	7.50029	2.10381	2.81527	3.38888	3.16899	0.371832	0.315225	0.469912	SalOnly_down
Os04t0127300	3.13099	8.03455	1.74274	12.115	1.19867	1.34359	27.1219	0.980768	22.6315	0.0323536	0	0.0306658	SalOnly_down
Os04t0127800	1.28162	1.92939	1.9417	2.41662	0.962444	0.120874	1.31844	1.08994	1.27402	0.325993	0.333118	0.135181	SalOnly_down
Os04t0128300	4.93774	7.6646	6.97023	7.5351	7.55323	0	7.92996	9.85326	7.41199	0	0	0	SalOnly_down
Os04t0136700	103.423	67.6172	60.57	169.217	188.137	43.4796	425.136	639.438	592.215	50.5764	107.732	83.1653	SalOnly_down
Os04t0152000	0.272499	0	0.0972281	0.184014	0	0	0.21473	0.306847	0.313021	0	0	0	SalOnly_down
Os04t0155000	0.645986	0.193505	0	0.719769	0.309138	0.330011	1.11261	0.535638	1.44699	0	0	0	SalOnly_down
Os04t0160600	1.07318	1.28588	0.746678	0.815288	0.462215	0.493424	1.03292	0.840421	2.08029	0.332686	0.120874	0.945991	SalOnly_down
Os04t0166000	1.07468	0.865372	0.111323	1.54506	0.481108	0.212521	0.316104	0.383268	0.164266	0.053734	0.019523	0.0169769	SalOnly_down
Os04t0173800	5.49796	1.56023	4.64608	3.40004	0.0553907	24.0662	7473.61	1394.72	3957.05	958.276	225.991	325.529	SalOnly_down
Os04t0178300	48.7802	74.154	54.7478	56.4637	6.19632	41.5468	36.5211	18.4164	2.71295	0.606331	1.76237	4.40603	SalOnly_down
Os04t0179100	37.2926	79.2903	54.7129	78.5869	9.85921	116.573	44.7845	14.0555	5.16753	1.61688	1.76237	8.42892	SalOnly_down
Os04t0179200	42.3645	57.2187	55.5971	67.5928	13.5317	59.5233	35.7593	13.7647	4.70805	1.91685	2.54108	7.95486	SalOnly_down
Os04t0179700	26.4162	37.5658	27.0198	35.8711	6.80528	16.2223	26.7168	9.53996	1.66524	0.237777	0.259172	1.1494	SalOnly_down
Os04t0180900	9.92951	24.988	13.1345	28.2928	11.2034	0	7.11563	7.73502	7.51131	0	0	0	SalOnly_down
Os04t0182200	23.4556	27.027	17.1784	28.8995	34.5712	10.5578	26.358	37.3644	46.0876	10.0163	17.8698	19.3009	SalOnly_down
Os04t0184450	1.62973	1.43951	3.08636	2.41269	1.37984	3.0741	12.7646	2.36772	11.5024	2.07268	2.25918	3.9291	SalOnly_down
Os04t0191500	3.27606	3.68002	4.9313	3.9406	6.95695	3.03344	11.5132	1.98074	10.1431	2.85632	1.26839	1.30352	SalOnly_down
Os04t0192350	17.8257	23.5142	15.4921	23.6883	8.06096	1.92156	68.0151	11.1496	41.2113	10.3929	11.5123	9.53037	SalOnly_down
Os04t0196300	17.7818	28.0492	37.4599	29.9874	20.7306	0	20.4112	44.2677	26.4832	0	0	0	SalOnly_down
Os04t0196600	2.94416	1.82837	2.45966	4.00053	3.60824	0.513584	1.09129	1.29008	1.36104	0.148405	0.404397	0.210994	SalOnly_down
Os04t0197200	1.18513	1.38057	0.81047	2.00074	1.13429	0.134542	1.30076	0.78857	0.453786	0.13607	0.0741569	0.161214	SalOnly_down
Os04t0197350	0.125091	0	0.187457	0.0760249	0.14367	0	0.0760414	0.691487	0.0862157	0	0	0	SalOnly_down
Os04t0200000	0.750981	0.63449	0.803853	0.760688	0.939926	0	0.526744	1.59666	0.846065	0.0596935	0	0.0565793	SalOnly_down
Os04t0204200	0.468014	0.600827	0.202771	0.609509	0.554589	0	0.575772	1.74527	1.67043	0	0	0	SalOnly_down
Os04t0204300	1.97604	1.51422	1.18056	2.37397	2.85891	0	3.02631	6.05438	5.3448	0	0	0	SalOnly_down
Os04t0204400	1.44597	2.6365	5.78732	1.84675	1.2636	0	1.40128	1.44803	0.920768	0	0	0	SalOnly_down
Os04t0206600	0.688444	0.240593	0.626376	0.557874	0.757749	0	2.1971	2.15652	4.98215	0.0355697	0.232621	0.438282	SalOnly_down
Os04t0206700	12.5862	13.5932	15.7897	18.5472	16.2256	1.42469	14.0528	4.56393	13.9731	1.21336	1.1159	1.15006	SalOnly_down
Os04t0210800	9.69968	8.60898	9.92113	5.02169	8.66469	0	3.71249	18.27	11.1421	0	0	0	SalOnly_down
Os04t0218350	6.98893	6.75571	5.78317	9.2884	11.3858	0	10.3952	17.9012	10.7185	0	0	0	SalOnly_down
Os04t0219000	3.20278	2.95197	1.9925	3.84033	4.97799	0.027969	3.73023	10.7059	4.9054	0.0424301	0.061664	0.160866	SalOnly_down
Os04t0220501	0.190304	0.475045	0.373454	0.578291	0.637492	0	0.353477	0.262993	0.109302	0	0	0	SalOnly_down
Os04t0223300	1.79353	2.56686	2.11178	2.78562	7.2669	4.45907	2.36223	30.404	49.9606	2.22398	0.808031	1.93229	SalOnly_down
Os04t0223600	1.495	0.912236	0.622319	2.77625	1.58985	0	0.252441	1.75995	0.429327	0	0	0	SalOnly_down
Os04t0224000	18.9997	17.109	9.23291	21.2525	15.2097	0	11.652	9.52194	7.36428	0	0	0.190274	SalOnly_down
Os04t0224200	3.3748	3.12012	2.40827	3.79825	5.4432	0	6.52173	8.46403	4.63044	0	0	0	SalOnly_down
Os04t0226400	5.31949	5.71562	3.91153	5.24768	6.07635	0	6.22125	6.54163	4.96147	0	0	0	SalOnly_down
Os04t0227100	0.561292	1.09356	0.439616	1.1787	0.89099	0.237788	0.73511	2.61084	1.0379	0.254636	0.493418	0.348619	SalOnly_down
Os04t0231800	0.0694099	0.831667	0	0.351535	0	0	5.27417	2.04634	5.80046	0	0.31271	0	SalOnly_down
Os04t0243400	3.52462	5.53036	2.81033	6.08387	4.16515	0.808434	8.0893	8.21758	9.14067	0.631796	1.9039	0.810189	SalOnly_down
Os04t0244201	2.54824	4.40165	4.51953	4.20148	0.231431	0	4.08932	6.85466	6.45795	0	0	0	SalOnly_down
Os04t0247500	16.2554	33.6435	35.3331	17.7273	16.1244	0	26.1865	35.6332	28.331	0	0	0	SalOnly_down
Os04t0254300	0.115255	0.0767214	0.0102808	0.0486438	0.0551557	0.0883198	1.21636	1.9025	2.07694	0.138947	0.0216357	0.0282211	SalOnly_down
Os04t0259200	0.308626	0.992967	0.917652	0.903111	1.83797	0.210221	1.94558	8.75136	4.52013	0.248045	0.965585	0.36945	SalOnly_down
Os04t0266900	13.8292	13.4867	7.90543	16.5936	9.13232	7.59658	151.283	59.1609	140.665	48.1717	16.6926	28.6671	SalOnly_down
Os04t0267250	8.57434	16.1388	7.80658	11.3806	12.5456	0	7.48883	16.1624	6.0285	0	0	0	SalOnly_down
Os04t0269700	2.08792	2.39468	1.26847	3.17236	2.45744	0.288282	2.97295	3.43133	2.55236	0.233246	0.349571	0.88431	SalOnly_down
Os04t0269900	1.36455	1.23226	0.826967	1.84969	2.38156	0.0820117	1.90092	2.76393	1.87577	0.145151	0.0226017	0.0294811	SalOnly_down
Os04t0271700	0.759765	0.103448	0.406627	0.62966	0	0.176426	1.08465	0.159086	0.684311	0.035686	0.038897	0	SalOnly_down
Os04t0275950	8.09378	8.32106	6.73836	10.1417	13.3126	1.28639	88.501	77.8276	109.967	10.8417	6.34754	7.69238	SalOnly_down
Os04t0278000	9.85706	21.0195	13.9127	17.1972	17.6185	16.6795	34.3704	66.32	46.7737	19.9215	22.4845	22.2627	SalOnly_down
Os04t0286366	1.91069	2.33178	0.681737	1.82787	0.914365	0.216912	1.29054	0.195593	1.37176	0	0	0	SalOnly_down
Os04t0286400	18.8521	23.4192	12.9792	22.8611	16.5186	0	8.24971	11.5791	8.84518	0	0	0	SalOnly_down
Os04t0288100	216.158	3.81181	444.5	23.8888	40.1105	0	15.2131	0	5.92006	0	0	0	SalOnly_down
Os04t0290000	13.2156	15.2625	7.66954	19.5152	12.5979	0.054228	15.3251	6.84576	12.3916	0	0.119558	0.0519828	SalOnly_down
Os04t0290400	3.58705	10.6952	4.74616	7.11544	3.05172	0	13.0226	12.1175	15.9668	0	0	0.0487952	SalOnly_down
Os04t0290450	0.22888	0.199969	0.122497	0.115919	0.0547656	0	0.144931	0.184511	0.0739451	0	0	0	SalOnly_down
Os04t0293100	0	5.13604	0	1.56308	0.492312	0	1.1465	1.99038	1.24082	0	0	0	SalOnly_down
Os04t0293300	0.477373	4.64739	1.91618	1.57152	5.14007	0	2.0555	5.60756	4.42115	0	0	0	SalOnly_down
Os04t0293600	1.25987	0.503189	1.61828	1.14853	4.46154	0	0.127643	5.33934	1.41103	0	0	0	SalOnly_down
Os04t0293700	0.792141	1.68507	0.700448	1.56987	0	0.175946	1.0817	1.96731	1.00884	0.177945	0.0387913	0.0674647	SalOnly_down
Os04t0295100	5.05415	3.88196	3.05178	2.75664	1.36438	1.19168	4.72669	1.43275	3.9077	1.87479	0.729816	1.14235	SalOnly_down
Os04t0295901	3.79632	5.15325	2.31067	4.54912	4.39341	0	2.26248	3.10897	2.28731	0	0	0	SalOnly_down
Os04t0296700	1.74572	3.70619	1.32436	4.29195	3.73099	0	3.27976	2.21733	1.95664	0	0	0	SalOnly_down
Os04t0297800	163.17	344.791	167.688	236.878	201.74	0.0482116	427.391	430.428	346.236	0.292556	0	0	SalOnly_down
Os04t0302400	1.0049	1.03474	0.672278	1.11331	1.59296	0	1.39989	0.665433	0.568146	0.162249	0.0707394	0.0922708	SalOnly_down
Os04t0303250	0.96898	0.172004	0.714515	0.676147	0.432793	0.0440015	0.327239	0.337254	0.537984	0.133504	0	0.0632696	SalOnly_down
Os04t0308000	1.92535	2.01681	1.21378	2.54847	3.07504	0.108618	3.24312	2.86209	2.18791	0.0366172	0.013304	0.0231379	SalOnly_down
Os04t0308100	1.34174	0.772915	0.939054	1.09772	2.3708	0	0.470552	1.85423	0.666891	0	0	0	SalOnly_down
Os04t0309100	2.04883	1.19187	0.591177	2.74302	1.14246	0.382264	1.57036	1.87119	1.42745	0.257738	0.0200664	0.0174494	SalOnly_down
Os04t0314500	0.420606	5.10968	0.900436	1.49115	2.01282	0	6.46304	5.74804	1.69103	0	0	0	SalOnly_down
Os04t0316200	169.565	65.6669	267.516	94.9318	51.2191	9.21723	63.9222	55.3063	37.3249	0	1.94434	3.98148	SalOnly_down
Os04t0321700	15.0243	9.98903	9.26763	16.3976	10.5847	10.556	11.3887	2.71478	8.52477	4.58612	1.3931	1.92402	SalOnly_down
Os04t0323500	0	0.593051	0.0829252	0.0523149	0.173011	0	0.209305	0.261707	0.222478	0	0	0	SalOnly_down
Os04t0330301	1.01786	0.0752837	0	1.64199	0	0	0.916658	1.70187	1.62392	0	0	0	SalOnly_down
Os04t0330900	0.073659	0.453547	0.17083	0.323314	0.187998	0.213235	0.385574	0.305382	0.232684	0.164915	0.0967904	0.0601196	SalOnly_down
Os04t0338100	4.05623	4.46102	2.13944	8.93187	5.57016	2.16228	8.51689	3.03296	11.4966	2.61206	3.11194	1.78487	SalOnly_down
Os04t0339400	3.43796	8.1977	19.6084	6.96478	8.69276	4.29907	4.8868	0.0472749	20.468	0.583256	0.635738	1.45746	SalOnly_down
Os04t0339800	5.12562	0.620353	5.65273	6.76516	1.93257	0.158697	5.35035	0	1.8734	0	0	0	SalOnly_down
Os04t0340800	0.731207	1.72571	1.09102	0.987544	1.78141	1.01877	2.58164	1.63313	3.60792	0.938754	1.27279	0.759568	SalOnly_down
Os04t0349300	2.29225	3.52858	1.78911	2.61212	3.19947	1.46379	4.98345	7.61155	6.45937	1.87519	2.42044	1.91769	SalOnly_down
Os04t0352200	1.81892	1.81619	0.389396	1.10546	0.487451	0.297351	5.74964	5.42956	6.20553	2.78174	1.80284	3.06418	SalOnly_down
Os04t0357300	0	0.501527	0.328561	0.310918	0	0.31362	2.74232	4.44761	4.03881	0.865043	0.188576	0.218644	SalOnly_down
Os04t0370500	7.30366	10.9172	6.88159	9.61305	7.61823	0	18.9201	24.0146	13.9787	0	0	0	SalOnly_down
Os04t0390700	10.1145	10.4343	4.72059	10.9735	16.7002	7.34662	123.649	134.788	171.428	57.4593	55.3407	72.6782	SalOnly_down
Os04t0394100	1.34502	1.54962	2.21495	1.93881	8.66469	0.951402	15.2518	9.91346	27.766	1.81751	2.03932	7.34677	SalOnly_down
Os04t0404400	57.4633	42.2396	45.8185	33.7606	24.0051	6.09328	47.6026	61.825	80.2856	11.8067	38.7326	11.5182	SalOnly_down
Os04t0405401	4.12763	4.00021	4.61315	5.71811	5.98395	0	10.9467	5.53647	8.05345	0	0	0	SalOnly_down
Os04t0409900	1.0487	1.19671	0.577301	1.4568	1.1471	0.367366	3.03566	2.29121	3.87206	1.4552	1.01243	0.528234	SalOnly_down
Os04t0411100	1.62166	1.94812	1.19338	1.92494	1.23682	1.65689	1.54029	3.12816	1.9865	1.09969	0.599319	0.843781	SalOnly_down
Os04t0411651	2.69895	1.29355	2.65784	0.546766	9.19609	0	2.40629	0.895163	1.67416	0	0	0	SalOnly_down
Os04t0414900	0.482522	0.256958	0.413195	0.391007	0.215518	0.131468	0.945139	1.92639	1.46883	0.166202	0.398546	0.189038	SalOnly_down
Os04t0415401	9.04714	4.94988	5.92542	7.02997	8.14504	0	4.31098	21.0474	4.02175	0	0	0	SalOnly_down
Os04t0415800	1.09261	0	2.48525	3.87356	0	1.39544	22.5545	0	32.1223	0.282258	0	0	SalOnly_down
Os04t0420500	0.5299	1.03416	0.799246	0.707533	0.391904	0	0.48806	0.732303	0.332017	0	0	0	SalOnly_down
Os04t0420700	1.43585	2.75113	1.37078	1.17925	2.74851	0	3.30261	5.79198	2.80837	0	0	0	SalOnly_down
Os04t0420801	0.13885	0.277283	0.178351	0.365677	0.850522	0	0.337621	1.02339	0.550268	0	0	0	SalOnly_down
Os04t0422900	0.534135	0.533332	0.28587	0	0.219095	0	0.618464	0.105451	0.262955	0	0	0	SalOnly_down
Os04t0429087	8.78414	3.75897	8.73096	5.71993	5.40471	0	6.35686	1.15613	7.56778	0	0	0	SalOnly_down
Os04t0429450	228.089	212.123	145.919	294.744	230.442	0	83.0615	218.369	93.7444	0	0	0	SalOnly_down
Os04t0429500	0.718208	0.168736	0.452219	0.59911	0.566093	0.258993	1.11287	0.700615	1.49229	0.52387	0.571008	0.124135	SalOnly_down
Os04t0430200	1.41164	1.79047	1.87857	0.425102	0.730317	1.4813	1.77808	0.316352	1.47912	0.433667	0.472689	0.373676	SalOnly_down
Os04t0434400	2.3367	1.07327	0.500242	1.13611	9.08004	2.76947	263.54	256.659	284.093	108.415	68.6915	63.578	SalOnly_down
Os04t0439300	3.74807	1.15152	0.617223	3.38766	0.717459	0.883734	11.2752	5.10001	14.3073	3.87302	2.01334	2.37201	SalOnly_down
Os04t0443951	0.246581	0	0.263941	0.083256	0.236003	1.09173	6.24555	5.67943	4.46116	0.509601	0.648031	0	SalOnly_down
Os04t0444800	3.91295	3.93019	2.40401	5.48796	7.51235	1.86887	1.66551	0.554621	1.03727	0.669911	0.260782	0.272127	SalOnly_down
Os04t0458000	6.86846	7.50513	4.57767	7.48231	0.248069	0	0.919079	1.43275	2.12132	0	0	0	SalOnly_down
Os04t0461700	0.0640006	0.0958566	0.0570887	0.205288	0.0204184	0.119884	0.453893	0.609298	0.385968	0.18738	0.084099	0.146262	SalOnly_down
Os04t0465700	6.77579	10.3244	8.30093	6.42697	6.41016	3.08134	9.00764	24.7178	11.6413	4.4924	4.67606	3.26065	SalOnly_down
Os04t0469500	5.23641	4.09035	4.57557	7.39686	7.29607	9.31734	33.239	22.2511	28.4489	14.7973	11.4346	11.1645	SalOnly_down
Os04t0476650	0	0.0407969	0	0	0	0	0.165582	0.188216	0.281605	0	0	0	SalOnly_down
Os04t0476800	11.3301	9.38699	10.802	10.9006	10.8052	6.09932	33.4496	26.115	29.1611	10.4908	12.4411	12.5487	SalOnly_down
Os04t0477000	0.402175	0.458937	0.461239	0.581961	0.467406	0.029351	0.436566	0.132331	0.618723	0.0890532	0.0647108	0.0844073	SalOnly_down
Os04t0480802	0.880157	1.40613	1.13055	0.713226	0.673921	0	0.713381	4.37884	2.57815	0	0	0	SalOnly_down
Os04t0488100	0.547484	0.569438	0.390686	0.439027	2.35799	0.955607	2.26495	5.65351	6.23001	1.41434	2.41517	1.54163	SalOnly_down
Os04t0489800	0.044992	0.0898488	0.192638	0.227868	0.107655	0.0459696	0.205125	0.290161	0.581428	0	0.0253376	0.0440664	SalOnly_down
Os04t0489900	1.62253	1.99039	2.48108	1.69046	1.95225	0	0.798444	2.9897	1.91705	0	0	0	SalOnly_down
Os04t0493600	0.50616	9.60259	0	1.23049	0.387558	0	122.973	0.186532	32.1821	0	0	0	SalOnly_down
Os04t0497000	10.0035	1.88462	2.27288	9.03349	17.5681	3.56766	8.98764	2.21713	7.8459	0.975187	1.27552	2.12592	SalOnly_down
Os04t0499500	0.303835	0.411727	0.766604	0.351728	0.249258	0	0.417767	0.559852	0.299157	0	0	0.042512	SalOnly_down
Os04t0503100	4.40297	5.96647	3.87135	2.65469	2.70906	1.98154	3.82358	11.8797	9.03161	2.00405	5.72661	3.18295	SalOnly_down
Os04t0510900	117.871	67.7328	21.8835	135.302	42.3515	19.2556	2048.62	793.725	2078.88	172.251	141.573	102.924	SalOnly_down
Os04t0513100	2.1016	0.290553	0.415303	1.80126	1.17592	0.165174	5.56874	1.63834	4.93036	0.300691	0.40058	0.0950013	SalOnly_down
Os04t0513400	0	0.139947	0.0857287	0	0	0	1.33886	0.0553408	1.311	0.02069	0.0902067	0.0196106	SalOnly_down
Os04t0518100	31.5215	27.9433	18.3843	35.8688	34.569	16.4903	16.9403	27.8077	29.1585	10.1266	6.85597	15.4612	SalOnly_down
Os04t0525200	1.86386	2.17413	2.87143	1.35862	2.20071	0.658517	0.49415	1.34808	0.855409	0.485998	0.117717	0.409461	SalOnly_down
Os04t0526200	0.331324	0.771927	0.520154	0.313233	0.380534	0	0.537087	0.162801	0.190297	0	0	0	SalOnly_down
Os04t0527900	2.5015	3.60784	0.520647	1.68922	0.665053	0.638963	37.1709	10.563	37.7144	6.60582	9.00027	3.67505	SalOnly_down
Os04t0530500	80.4748	47.2883	124.648	44.2329	44.9299	44.5111	454.644	64.9941	335.101	34.9175	48.7746	142.414	SalOnly_down
Os04t0534801	6.26235	9.33274	5.60271	9.56228	9.75097	0	12.9734	14.6392	14.0919	0	0	0	SalOnly_down
Os04t0538750	2.17717	4.03724	3.99506	3.62301	3.79545	0.55612	3.54502	3.36696	5.35913	0.562437	1.75156	1.52313	SalOnly_down
Os04t0540500	0.923177	1.63739	1.1312	1.72257	1.26723	1.17905	2.62134	4.87937	2.07208	1.64431	0.752479	1.86786	SalOnly_down
Os04t0543500	347.708	338.027	590.502	241.727	245.165	152.84	729.056	311.282	579.581	114.597	189.334	246.147	SalOnly_down
Os04t0546500	28.7048	20.2101	8.27229	30.4177	67.3451	56.4009	2127.39	468.433	1980.36	110.433	727.19	187.068	SalOnly_down
Os04t0556100	1.27106	0.40794	0.826044	1.14954	0.391028	1.06677	1.51772	2.7603	4.10644	0.422173	1.17597	0.088922	SalOnly_down
Os04t0560100	25.7679	36.5716	16.2356	31.3095	15.6994	52.4208	92.4064	36.841	62.095	10.6864	21.031	29.7677	SalOnly_down
Os04t0560600	8.89302	14.6413	20.2009	12.6868	17.0231	1.9421	9.56014	11.039	14.5921	1.43805	0.764607	1.59574	SalOnly_down
Os04t0560700	37.3546	66.6116	84.791	47.2712	64.7222	19.3417	35.9995	54.1409	64.713	8.68235	25.0272	23.7463	SalOnly_down
Os04t0562100	1.68751	0.501906	0.691779	1.92753	3.36769	1.24727	6.29311	5.39189	22.1787	1.66956	3.76089	2.98909	SalOnly_down
Os04t0572100	0.0337261	0	0	0.0683239	0.0645586	0	0.170847	0.186433	0.552063	0	0	0	SalOnly_down
Os04t0573700	6.65543	6.35649	10.2214	2.63796	6.64689	1.77392	12.6063	25.5932	29.1678	0	2.60734	3.68437	SalOnly_down
Os04t0573900	8.89749	2.60932	8.59149	5.76673	4.19836	1.81181	15.791	11.7514	15.3845	2.53963	2.9083	3.59547	SalOnly_down
Os04t0577300	14.3966	28.6631	20.4849	21.3674	19.8568	10.9321	30.2293	24.0431	28.9655	8.26974	14.5495	12.3539	SalOnly_down
Os04t0578550	2.93827	5.94699	4.08017	3.37844	6.84055	3.16439	23.8151	12.1452	19.8407	4.26711	10.8227	4.97785	SalOnly_down
Os04t0581700	127.791	102.193	210.537	36.6802	31.2841	66.3061	269.272	57.0676	266.248	28.4584	31.4484	128.242	SalOnly_down
Os04t0585900	1.02047	1.01894	2.0754	0.620197	1.07437	0.0521322	0.982191	2.91453	1.49458	0.316347	0.632155	0.449765	SalOnly_down
Os04t0586100	340.392	120.895	163.844	96.0648	67.4106	72.4076	566.004	249.038	411.987	75.9324	139.218	213.352	SalOnly_down
Os04t0589800	261.529	110.131	122.941	245.716	44.3134	44.7484	2677.56	754.47	1698.25	881.306	219.061	531.47	SalOnly_down
Os04t0591100	64.705	30.5855	84.6874	50.289	32.4882	28.5719	114.94	48.9907	124.018	33.8755	37.6989	46.2241	SalOnly_down
Os04t0593800	0.404035	0.0620657	0.266141	0.377775	0.148732	0.222284	0.724227	1.74667	1.28524	0.256925	0.84013	0.182641	SalOnly_down
Os04t0598500	0.134546	0.0134344	0.0720094	0.0681426	0.0772648	0	0.190841	0.0743752	0.127507	0	0	0	SalOnly_down
Os04t0598900	11.4885	4.10439	7.10764	5.5516	4.7917	2.0461	15.9376	8.37533	8.55831	2.64113	4.36269	3.04531	SalOnly_down
Os04t0602600	0.850204	2.54678	2.55261	1.05023	1.23052	1.50429	3.06735	3.74456	4.41271	1.37139	1.14445	1.03581	SalOnly_down
Os04t0607150	7.79155	4.20687	2.71825	11.3999	6.96016	5.83795	60.5789	57.1084	69.712	13.4784	46.5439	15.5451	SalOnly_down
Os04t0607400	26.9635	3.06478	0.480188	32.5735	26.6882	0.19299	24.9736	53.7294	28.905	0.121989	1.01054	0.716875	SalOnly_down
Os04t0609300	0.0750844	0.487315	0.0803706	0.608439	0.359318	0.0767159	0.152143	0.103764	0.61453	0	0	0	SalOnly_down
Os04t0610600	35.4029	14.729	10.8002	43.5705	22.7589	9.10333	360.357	341.718	477.792	247.607	113.245	136.849	SalOnly_down
Os04t0612700	33.7469	158.334	40.9973	53.1683	106.028	13.4198	43.8551	118.536	107.127	7.38055	27.5894	28.2637	SalOnly_down
Os04t0613600	116.944	88.6185	89.1542	79.4854	36.361	0.246191	136.302	28.9333	119.987	0.41498	0.271392	0.157332	SalOnly_down
Os04t0616200	2.35447	1.91262	1.83678	1.17224	0.916668	1.01934	2.87059	1.13975	1.78778	1.15463	0.674207	0.312683	SalOnly_down
Os04t0616300	5.60791	10.0162	9.48946	7.16142	8.57359	6.05123	11.7008	15.3294	21.3824	1.66387	3.77309	4.35053	SalOnly_down
Os04t0616400	1.43293	1.97924	1.34209	2.68518	1.47432	0	2.17765	1.5512	1.6563	0	0.0134494	0	SalOnly_down
Os04t0616900	2.25034	7.94461	2.10768	8.42575	1.99997	0	10.2597	6.03467	7.16639	0	0	0	SalOnly_down
Os04t0617200	0.811152	2.83476	3.36451	3.49195	2.91134	0	9.14269	4.95101	5.59064	0	0	0	SalOnly_down
Os04t0621100	1.61387	0.322289	0.460664	1.30778	1.33869	0	1.52608	0.19825	1.85386	0	0	0	SalOnly_down
Os04t0626000	2.46901	3.06582	1.5586	4.39265	4.60501	2.23158	3.04666	1.3415	2.91797	0.81773	0.855657	0.806072	SalOnly_down
Os04t0626500	1.47618	2.8437	1.13321	2.86969	1.65547	1.37114	2.79477	3.42065	2.69769	1.27886	1.67944	0.715602	SalOnly_down
Os04t0629300	3.54839	3.8092	6.50867	3.32426	2.77434	0.0680843	2.43045	2.79337	2.12414	0.292646	0.0750537	0.0815819	SalOnly_down
Os04t0630500	1.5789	6.59274	5.83838	3.27131	6.04468	0.439965	4.4354	13.3564	8.28525	0.815766	2.34417	0.8435	SalOnly_down
Os04t0630700	3.6109	2.52383	3.47861	3.38325	3.1104	0	5.21317	3.99211	3.65529	0	0	0.0884153	SalOnly_down
Os04t0631100	12.4264	17.7695	10.0589	25.5925	6.81974	12.204	64.7623	48.2997	77.6979	18.8519	14.345	28.5558	SalOnly_down
Os04t0632000	3.98198	3.84006	5.71952	6.8603	6.74282	0.243414	2.48266	1.6305	1.75927	0.175843	0.114999	0.400006	SalOnly_down
Os04t0635500	486.551	365.36	579.594	231.917	172.074	104.676	845.832	305.113	731.588	114.839	144.867	384.819	SalOnly_down
Os04t0636000	2.48563	3.63683	3.71434	4.66159	7.63166	1.10638	5.26101	8.20785	8.62937	1.62756	4.32414	2.77195	SalOnly_down
Os04t0658200	2.55118	4.58522	1.52924	3.61781	0.879027	1.56397	35.5656	8.74358	36.1337	5.69424	3.67799	5.79697	SalOnly_down
Os04t0662600	0.155703	1.24375	1.27777	1.15658	0.546422	1.16663	2.524	3.34719	1.65443	0.268156	0	0.61	SalOnly_down
Os04t0668700	130.549	236.925	238.599	119.263	181.343	71.3965	199.544	496.861	366.242	92.6181	163.609	115.923	SalOnly_down
Os04t0676800	3.9902	1.92784	1.79112	3.56372	1.5194	0	7.12898	1.10682	4.5466	0	0	0	SalOnly_down
Os04t0677000	1.01743	2.08017	0.933479	1.42318	0.788302	0	2.84698	3.57092	1.62787	0	0	0	SalOnly_down
Os04t0690600	2.7688	3.60335	2.33102	5.168	1.57811	0.826438	3.78228	3.29613	3.93993	0.610796	0.560636	0.944572	SalOnly_down
Os04t0690900	7.71414	10.366	20.4502	9.12832	9.66029	1.98885	13.805	28.827	22.4844	2.16044	3.65406	3.10691	SalOnly_down
Os04t0691000	0	1.80407	0.573033	0.135566	0.448332	0.273488	0.54238	0.986434	0.922426	0.0691487	0.0753707	0	SalOnly_down
Os05t0104700	17.6203	45.8751	46.118	29.6293	31.9167	41.6915	44.6298	67.7118	86.6547	7.30703	38.2993	30.0119	SalOnly_down
Os05t0109400	0.908549	0.0755985	0	0.460146	0	0	1.76427	0.906809	1.95685	0	0.255828	0.370774	SalOnly_down
Os05t0111300	16956	14684.3	20536.5	20321.9	36603.3	10702.6	14729.4	4884.12	9581.54	6221.35	2894.75	2736.31	SalOnly_down
Os05t0129000	49.6608	62.7082	51.8383	61.6944	104.495	47.5121	115.638	153.674	138.178	44.6243	69.2412	70.4216	SalOnly_down
Os05t0132800	6.0111	5.59514	3.81696	4.4376	3.31543	0	3.716	5.35035	2.36993	0.105279	0	0	SalOnly_down
Os05t0140800	40.6202	36.0066	23.0217	38.0197	117.03	73.877	1428.68	1587.29	1865.87	121.783	521.833	140.103	SalOnly_down
Os05t0145100	5.5711	2.93588	17.4759	2.11617	1.33303	1.89738	18.9712	20.6021	12.5991	0	0.784352	3.25873	SalOnly_down
Os05t0151200	31.1123	9.00671	3.68212	45.6843	70.3105	18.1201	562.039	674.768	937.222	135.707	115.717	82.2825	SalOnly_down
Os05t0155400	6.60001	7.26026	12.8721	5.26893	6.15629	7.14345	8.27345	4.01941	6.31252	3.06323	1.25995	2.41039	SalOnly_down
Os05t0156900	0.119074	0	0	1.95393	0.113966	0	1.42354	0	0.102586	0	0	0	SalOnly_down
Os05t0160300	25.9718	4.62075	27.8003	46.1099	36.2471	36.5716	0.765476	0	24.5723	0	0	0	SalOnly_down
Os05t0163700	40.2794	24.5916	39.3058	55.7518	37.3903	14.1314	36.1379	14.0466	50.1713	12.286	5.87588	13.1898	SalOnly_down
Os05t0171900	6.0144	1.61119	1.5388	14.1754	8.08705	4.22662	7.78774	2.8922	9.17518	2.36469	2.77573	1.58042	SalOnly_down
Os05t0172800	0.357021	0.757529	0.143309	0.40684	0.12814	0.592765	20.889	16.9809	24.376	2.07519	13.1694	1.52983	SalOnly_down
Os05t0173800	1.01665	3.65444	1.74116	2.60881	1.88121	0	2.81537	10.6154	6.83181	0	0	0	SalOnly_down
Os05t0181200	4.77858	5.28523	9.12831	3.20207	18.9276	0.413127	6.36829	15.2057	15.1374	0.303869	1.53185	0.504029	SalOnly_down
Os05t0192700	47.3235	82.5746	65.9521	83.8865	39.6878	0	96.3657	152.922	165.706	0	0	0.114727	SalOnly_down
Os05t0193600	1.69522	1.74245	0.426957	3.78779	1.24073	0	2.62677	1.05653	2.36254	0	0	0	SalOnly_down
Os05t0193700	4.75634	4.05078	2.84508	9.77734	2.94561	0	6.94483	2.57768	5.18241	0	0	0	SalOnly_down
Os05t0193800	6.63188	8.24059	5.67903	11.3453	12.8358	0	12.0196	22.4034	14.8552	0	0	0	SalOnly_down
Os05t0193900	0.888871	0.522079	0.447741	0.953322	0.300262	0.160268	1.37732	0.578065	2.38745	0.270148	0.412238	0.61453	SalOnly_down
Os05t0195000	10.7842	23.2012	5.47423	19.5949	9.36395	10.337	51.814	17.6178	31.1294	9.88001	13.2734	16.1158	SalOnly_down
Os05t0198400	8.29983	15.8615	13.7268	10.6123	10.5158	26.7264	35.5312	30.7436	43.841	11.8103	11.3405	15.0588	SalOnly_down
Os05t0199700	0.576977	1.50428	0.617598	0.844183	0.613585	0	0.909317	0.0295319	1.27032	0	0	0.0313948	SalOnly_down
Os05t0208500	122.887	104.152	62.8416	129.831	130.442	0.900323	80.0135	137.944	86.1644	1.28995	1.44737	3.41623	SalOnly_down
Os05t0209000	8.30265	6.48551	4.23199	12.3575	24.3801	4.09726	23.6331	30.9615	29.1958	8.34597	9.09694	8.9063	SalOnly_down
Os05t0215300	10.9954	5.1156	5.14652	9.74033	0.377194	0.281864	6.82769	1.41604	8.45425	0.773751	0.355105	1.08078	SalOnly_down
Os05t0215700	41.2777	63.0944	135.276	46.6002	27.0632	21.6447	259.765	130.255	245.252	11.1802	39.3234	76.1373	SalOnly_down
Os05t0217800	3758.5	1738.7	1056.11	5342.29	472.97	45.2446	15.6472	2.30852	5.49494	0.470768	0	0	SalOnly_down
Os05t0227100	0.499773	1.39726	0.213984	0.708726	0.191334	0.102127	0.202537	0.920892	1.29171	0	0	0	SalOnly_down
Os05t0229000	13.9816	18.8559	14.0913	17.3811	10.6012	8.25586	16.8329	28.6068	23.5436	8.91255	7.7716	13.6051	SalOnly_down
Os05t0239900	0.343899	1.06136	0.903545	0.443347	1.34651	0.0319429	0.570141	0.633675	1.50833	0	0	0	SalOnly_down
Os05t0246200	2.64047	0	0	4.23478	0	0	20.0638	28.5841	27.6772	0	0.495667	1.07756	SalOnly_down
Os05t0246300	0.916211	0	0	0.154676	0	0	0.670406	1.40686	1.71024	0.21039	0.11466	0	SalOnly_down
Os05t0247100	12.045	216.925	38.9947	55.9238	147.75	11.1011	50.8055	0.724711	100.679	7.01068	0.387612	1.58901	SalOnly_down
Os05t0249500	0.0882608	0.0440641	0.0944747	0.402307	0.337899	0.586161	16.2746	7.603	20.9108	4.05854	3.87697	3.41458	SalOnly_down
Os05t0266900	1.44667	3.10038	1.2086	2.07296	0.405253	0	3.86084	3.05576	2.4623	0.182305	0.119225	0.414705	SalOnly_down
Os05t0269200	3.36199	1.70146	2.66204	1.7727	2.33619	0.799942	2.84626	4.58251	2.69806	0.904209	1.65991	0.405965	SalOnly_down
Os05t0283000	0.670387	0.433127	0.168843	1.39805	0	0	8.78963	12.498	9.44475	0	0	0	SalOnly_down
Os05t0296200	0.613959	0	0	0.189272	0	0	0.730208	0.467273	0.781916	0	0	0	SalOnly_down
Os05t0296800	0	0.32147	0.287184	0.353291	0.333822	0	0.897011	3.13922	3.55961	0.0554477	0.211529	0.131388	SalOnly_down
Os05t0299101	1.49787	1.49561	2.09665	1.86736	0.220556	1.05952	5.72002	8.27999	7.84199	0.238123	1.0382	0.33855	SalOnly_down
Os05t0314700	2.30764	0.354487	0.380016	3.19154	2.46349	3.08325	73.2864	31.6863	74.3241	10.8681	11.3462	11.6051	SalOnly_down
Os05t0316166	2.18522	1.84625	3.95841	0.851331	2.57413	2.57619	4.59818	2.16813	2.60671	1.38958	0.946632	1.15245	SalOnly_down
Os05t0317700	4.27967	4.19299	4.30138	5.55611	2.23073	1.5602	4.49878	9.64437	5.48731	1.91012	3.57559	2.99121	SalOnly_down
Os05t0318300	1.13339	2.90302	1.21318	3.79352	1.13193	0	1.39792	0.363201	1.0189	0.0509205	0	0	SalOnly_down
Os05t0320800	7.61216	3.51533	1.52777	14.5537	0.455352	0	0.289208	1.75329	2.37731	0	0	0	SalOnly_down
Os05t0322900	49.2723	9.37285	71.6057	31.4563	40.5891	13.3439	19.9605	0.170915	13.3933	1.57192	0.668628	2.61643	SalOnly_down
Os05t0326675	14.8905	38.9856	19.8309	14.2938	10.1088	0.884538	23.3311	13.9581	21.2567	2.68376	4.38787	1.86542	SalOnly_down
Os05t0327100	0.423416	0.845559	0.151075	0	0.202626	0	0.428982	0.455113	0.729569	0	0.0794833	0	SalOnly_down
Os05t0328000	6.5881	7.20469	3.91774	6.24955	5.20453	0	1.80111	5.29893	2.61269	0	0	0	SalOnly_down
Os05t0328333	0.717798	0.204777	0.109762	0.207736	0	0	0.415562	0.661314	0.883432	0	0.115495	0	SalOnly_down
Os05t0328800	38.044	36.5054	32.4418	40.6825	2.73851	0.216549	42.4092	47.9378	110.288	0	0.59679	0.830335	SalOnly_down
Os05t0329200	0.305159	0.914099	0.217762	1.75158	0.48678	0	1.85502	1.2183	0.350537	0	0.114568	0	SalOnly_down
Os05t0330700	3.5902	7.16961	2.23428	8.5418	0.239735	0	1.7764	1.92307	1.43863	0	0	0	SalOnly_down
Os05t0341300	1.48084	1.41338	1.16551	1.89703	0.64613	0	2.18427	1.60507	1.89492	0	0	0	SalOnly_down
Os05t0349400	2.33064	3.10285	4.39547	2.47318	0	0	3.59814	0.920247	3.44214	0	0	0	SalOnly_down
Os05t0349800	9.14234	2.41869	1.58918	18.7585	10.6199	8.86196	3306.4	915.219	1875.66	143.564	111.333	119.314	SalOnly_down
Os05t0359700	16.6643	28.4742	31.1528	15.3344	0.673921	0	9.86843	14.8124	21.7373	0	0	0	SalOnly_down
Os05t0362500	64.2866	64.893	59.2407	62.4073	23.6546	12.446	271.156	32.1115	161.059	22.3372	6.34454	8.34463	SalOnly_down
Os05t0365300	1.12379	1.61221	0.884896	1.63551	0.568698	0.620295	2.36873	4.15332	1.17961	0.827557	1.45487	0.581962	SalOnly_down
Os05t0370900	10.0444	4.98428	6.25548	9.18767	1.51486	0.746377	4.19394	5.49634	3.46142	1.19519	1.78269	0.894345	SalOnly_down
Os05t0373900	3.59736	4.42579	2.95673	3.90413	2.21338	7.71203	110.804	146.509	102.385	37.737	46.1249	33.9122	SalOnly_down
Os05t0374000	0.301665	0.946666	0.345968	0.960345	0.804305	0.0660471	1.24435	1.40949	0.965317	0.155861	0.558194	0.274355	SalOnly_down
Os05t0380900	142.949	109.445	251.647	30.6881	22.2858	72.5207	306.277	42.6	242.377	38.0052	49.248	46.3239	SalOnly_down
Os05t0381400	9.60171	13.0534	3.47861	7.33176	8.41222	10.1877	920.71	300.361	714.713	184.927	72.2079	231.415	SalOnly_down
Os05t0384600	1.9026	1.50309	0.604251	0.889474	0.120065	0.064086	0.190643	1.00165	0.432302	0.0216047	0.0941947	0.0614327	SalOnly_down
Os05t0387300	30.1957	53.3581	66.8759	11.2685	7.70044	11.9754	107.577	36.6047	79.3269	1.95014	17.4524	15.0791	SalOnly_down
Os05t0389900	2.97653	4.2184	2.46665	5.25194	0.0918983	0	2.52926	5.66153	4.38423	0.198436	0	0.376167	SalOnly_down
Os05t0390932	6.682	10.0725	16.1507	9.34472	0.536386	0	10.8317	16.9593	15.4132	0	0	0	SalOnly_down
Os05t0392900	1.00665	2.63251	1.8985	1.55378	0	0	3.05966	6.62457	2.39529	0	0	0	SalOnly_down
Os05t0396700	1.67041	3.85702	0.558755	1.9035	0.699456	0	4.86556	5.00164	3.32793	0	0	0	SalOnly_down
Os05t0399200	10.4398	3.1699	13.0699	7.23533	1.9867	2.2456	4.14421	1.12494	16.5682	0.757038	1.16897	0.538158	SalOnly_down
Os05t0400800	32.5005	33.2654	37.6621	36.9993	13.1216	18.7094	48.0318	66.5548	55.6699	17.7331	24.026	21.4091	SalOnly_down
Os05t0404700	21.4558	32.5179	47.2451	20.5689	12.2479	3.13172	6.13318	17.5789	12.4772	1.58365	7.33611	3.22721	SalOnly_down
Os05t0406550	2.88467	9.18965	1.76444	8.16293	1.57768	0.0935668	4.96377	8.43707	4.97045	0	0	0.224232	SalOnly_down
Os05t0406700	2.01563	5.55476	2.84794	2.12334	2.16066	2.05942	0.326739	6.46241	1.38921	0.249938	0.998901	0.394832	SalOnly_down
Os05t0412400	0.880157	1.8309	1.49169	0.965827	0.0702001	0	2.67518	1.82452	3.41226	0	0	0	SalOnly_down
Os05t0414501	35.2184	56.9867	48.0751	44.4949	27.8364	21.0977	44.893	61.8664	65.6852	18.5075	20.9748	17.2738	SalOnly_down
Os05t0414600	26.128	25.7764	26.9117	33.1918	19.3196	16.2977	37.6109	56.1015	51.6735	14.8171	21.9493	13.5257	SalOnly_down
Os05t0420000	12.4822	29.0015	29.891	16.0476	4.212	0	18.6452	15.3333	27.367	0	0	0	SalOnly_down
Os05t0425700	25.5001	32.9627	51.4924	30.3325	87.3018	23.2023	81.2416	149.47	143.868	31.0861	28.8376	36.5182	SalOnly_down
Os05t0426033	1.9817	1.76364	1.29118	1.22184	0.16493	0	19.1172	42.9053	15.8481	0	0.0485221	0.0421941	SalOnly_down
Os05t0426066	2.76621	1.50657	3.49931	1.27362	0.722058	0	4.58602	3.93864	4.76633	0	0	0	SalOnly_down
Os05t0428100	0.832463	1.45462	4.5389	2.05536	6.42382	0.691073	3.47905	2.63641	2.21881	1.04839	0.58601	0.280272	SalOnly_down
Os05t0429100	53.1625	67.738	56.5342	65.5561	51.8407	0	69.3562	104.95	89.1792	0	0	0	SalOnly_down
Os05t0429500	0.0573496	24.2224	1.4119	5.28626	11.417	2.22664	5.34551	1.47943	5.58313	0.414829	0.193781	0.224679	SalOnly_down
Os05t0431266	6.22813	10.7274	7.49994	5.20462	8.49438	3.4999	8.04525	17.501	18.2434	0.804469	3.85816	3.965	SalOnly_down
Os05t0439200	11.2203	25.6418	20.8066	15.6874	12.5541	0.403667	27.7791	21.2572	29.068	0	0	0	SalOnly_down
Os05t0439750	0.576102	0.766982	0.513885	0.291774	0.367593	0	0.875513	0.442307	0.827214	0	0.108145	0	SalOnly_down
Os05t0441400	1.35796	9.83038	0.787345	4.87159	4.44065	5.20298	2.75161	4.95226	0.682451	0.99395	0.191186	0.277087	SalOnly_down
Os05t0441500	6.6192	12.8805	11.1914	12.8	10.2228	0	19.5471	29.9026	27.6383	0	0	0	SalOnly_down
Os05t0446900	3.73445	5.28885	3.83421	7.37243	9.19093	3.23157	19.6512	18.6774	16.021	8.38728	5.79421	9.21869	SalOnly_down
Os05t0447800	7.24493	2.09177	1.58837	14.5003	19.5493	0	6.72111	2.09091	3.60966	0	0	0	SalOnly_down
Os05t0448675	2.99012	0.770484	0.929217	2.34485	5.07748	0	3.51804	0.710923	3.57326	0.897038	0	0	SalOnly_down
Os05t0449100	0.220148	0.628049	0.0336639	0.541556	0.872919	0.0963993	0.382358	0.579499	0.487707	0	0.0354223	0	SalOnly_down
Os05t0453700	24.6459	19.3897	75.684	25.6477	39.6731	31.5845	56.83	41.6071	93.0676	38.5062	12.0912	26.6711	SalOnly_down
Os05t0454400	1.91206	0.272741	1.90049	0.415024	2.35291	0.139544	3.32091	1.25829	2.23562	0	0.461483	0.267532	SalOnly_down
Os05t0456100	0.434794	0.470319	0.678716	0.367012	0.832286	0.0185101	0.734182	1.60232	1.26423	0.0936017	0.163238	0.0354874	SalOnly_down
Os05t0460000	34.654	36.2837	23.5568	25.9838	55.8165	9.95909	47.1391	150.121	59.6394	19.0887	25.6892	30.0466	SalOnly_down
Os05t0466000	2.52793	2.17835	1.89042	2.84121	1.85604	0.530723	4.80655	6.9551	3.81874	0.644103	1.2091	0.983584	SalOnly_down
Os05t0466200	0.772559	0.83568	0.84992	1.78246	1.04751	1.31557	4.56583	9.07501	6.60034	1.55227	4.90665	2.29101	SalOnly_down
Os05t0467600	3.105	3.16276	2.96671	4.98156	5.98351	0.894253	4.53927	6.33571	7.8097	0.925946	2.55836	2.32677	SalOnly_down
Os05t0467700	1.38516	2.48955	1.26028	3.54275	2.08805	1.16759	2.80674	2.16948	2.65522	0.894587	0.46804	1.25492	SalOnly_down
Os05t0468100	1.87467	3.78041	1.61319	1.37764	1.5128	0.150228	2.04828	1.96421	1.74176	0	0.207007	0.18001	SalOnly_down
Os05t0468800	39.9004	24.2167	13.4921	45.3471	48.9216	38.014	739.714	181.16	833.92	147.047	209.233	220.77	SalOnly_down
Os05t0474600	3.32775	4.96815	5.46293	5.26682	4.9	3.4164	193.131	55.0386	141.776	6.10036	17.1548	5.75077	SalOnly_down
Os05t0477200	0.477373	0.516377	0.681309	0.322362	0.418821	0.0406455	0.282128	0.366507	0.582633	0	0.0896121	0	SalOnly_down
Os05t0477900	227.867	46.3725	93.1699	105.466	74.418	46.2269	52.0616	44.306	64.0181	18.7318	31.0477	13.4993	SalOnly_down
Os05t0491200	4.60354	9.15183	27.213	7.98178	2.97707	8.85627	22.3118	43.5974	20.6165	6.81408	6.5864	15.6794	SalOnly_down
Os05t0492500	1.51284	1.69706	1.41943	1.79725	1.25131	0.13358	1.68411	2.5811	2.38144	0.0385993	0.273471	0.219514	SalOnly_down
Os05t0511050	0.146354	0.584536	0.992166	0.642398	0.513611	0.149534	0.395407	2.60685	0.756528	0.201644	0	0	SalOnly_down
Os05t0519700	1.63908	2.32676	3.6992	1.2602	8.8834	5.38728	31.772	75.869	62.7455	11.2643	30.5166	15.4347	SalOnly_down
Os05t0523200	2.71591	10.546	7.32164	6.62281	3.65843	1.84995	7.33763	5.74578	7.19282	1.24731	2.3792	2.9556	SalOnly_down
Os05t0525900	530.652	583.184	1105.51	302.472	251.318	273.531	1961.14	1180.29	2074.7	228.642	511.938	1074.76	SalOnly_down
Os05t0542500	56.2197	31.1917	16.3203	79.2318	63.6475	38.7677	1297.02	786.956	1667.58	453.408	443.191	447.314	SalOnly_down
Os05t0543800	5.69814	5.16337	4.19548	6.47242	7.91261	0.5721	4.90542	6.9491	3.57542	1.2593	1.48391	1.25813	SalOnly_down
Os05t0544900	4.71778	3.75582	2.86618	5.48911	3.234	0.586251	6.52377	2.87811	2.80121	0.856428	1.0771	1.31129	SalOnly_down
Os05t0546800	22.2719	20.9878	20.6976	21.9651	22.328	0	22.6837	30.6889	23.1334	0	0	0	SalOnly_down
Os05t0547100	7.33569	11.3581	6.60687	10.1801	7.42309	0	7.95596	9.79527	6.40342	0	0	0	SalOnly_down
Os05t0547600	37.0097	19.1954	16.1419	19.0647	10.1914	0	33.0643	26.8855	24.3972	0	0	0	SalOnly_down
Os05t0547700	8.62909	7.97788	5.49798	10.2668	13.4808	0	9.29759	22.8406	15.1241	0	0	0	SalOnly_down
Os05t0547800	2.64047	5.69484	3.39164	2.99555	3.23482	0	3.63824	3.8923	1.72888	0	0	0	SalOnly_down
Os05t0550300	18.0481	5.87201	50.0335	51.1469	31.5395	63.2979	0.205454	0	88.9261	3.56232	0	0	SalOnly_down
Os05t0550600	29.223	24.917	41.3558	102.66	45.4634	1.45376	1033.48	41.9481	191.416	5.20251	1.35602	2.03676	SalOnly_down
Os05t0552000	0.541635	2.27145	0.695721	1.09727	0.10368	0.553404	6.14605	4.99013	1.58655	0.671629	0.732062	0.424393	SalOnly_down
Os05t0553300	3.08501	2.69533	3.57739	5.98936	3.69084	0	2.60464	2.72382	5.2049	0	0	0	SalOnly_down
Os05t0555450	1.12051	2.23766	1.06613	1.76555	1.54909	0	1.0091	1.83527	2.57428	0	0	0	SalOnly_down
Os05t0560200	208.031	159.885	85.5985	141.085	48.8292	36.999	1745.84	735.715	1129.29	140.907	251.728	186.203	SalOnly_down
Os05t0560300	9.03008	9.56199	10.9042	6.41252	4.52128	2.79087	6.18601	2.54618	4.01442	0.83017	1.19443	3.17891	SalOnly_down
Os05t0560400	13.0894	18.5395	40.6133	5.43194	5.96043	4.83108	30.6708	1.7	22.7028	4.70721	2.79269	5.13935	SalOnly_down
Os05t0561800	0.175463	0.583996	0.344329	0.918274	0.503808	0.866497	0.888845	1.58961	0.881801	0.45328	0.527003	0.372348	SalOnly_down
Os05t0563300	7.09758	15.5237	23.7867	14.2931	10.1897	0	5.47876	13.156	9.90009	0	0	0	SalOnly_down
Os05t0564000	7.44308	8.73351	10.3077	9.28566	13.2012	11.5576	31.527	39.4009	29.7435	10.4722	16.3402	12.6441	SalOnly_down
Os05t0566800	59.5139	41.886	44.3125	89.3083	50.7638	21.6766	41.3838	68.9826	45.6946	27.9018	20.3267	21.7236	SalOnly_down
Os05t0569500	9.77987	5.30593	2.96504	11.7959	32.5177	13.2846	663.921	526.19	771.651	79.9124	80.4811	44.7373	SalOnly_down
Os05t0570000	6.85978	7.17563	4.89515	7.6102	9.06666	1.33501	9.59754	18.358	16.8854	7.426	5.15085	4.4791	SalOnly_down
Os05t0571300	2.11708	3.01985	1.61866	2.77757	2.16135	0	1.00096	0.891651	0.642716	0	0.0908381	0	SalOnly_down
Os05t0571800	2.56141	3.31536	4.06185	2.40233	1.90675	0	0.768913	1.04882	2.77884	0	0	0	SalOnly_down
Os05t0575000	25.6503	43.5747	24.1018	16.6942	17.4405	4.26911	10.5831	11.8694	10.2993	4.31761	6.01337	1.59147	SalOnly_down
Os05t0578500	4.76175	3.02161	14.8146	1.30725	2.98153	3.59207	11.4522	6.35506	19.1316	2.2533	3.95977	4.2715	SalOnly_down
Os05t0579500	1.0132	1.65548	0.985942	2.5191	1.41053	0.0941108	5.87917	6.53432	3.65032	0.761439	1.55616	0.721715	SalOnly_down
Os05t0580000	264.728	94.7086	107.81	430.639	86.7144	54.5219	548	53.7865	277.753	106.797	20.2299	84.2518	SalOnly_down
Os05t0586050	0.0486349	0.631303	0.312354	0.295581	0.139646	0.546608	0.492742	0.448078	0.628505	0.150768	0	0.0476343	SalOnly_down
Os05t0594700	12.3198	17.3356	13.1872	16.8168	19.7465	10.8201	15.8587	22.0983	24.7718	10.2891	7.91219	8.78119	SalOnly_down
Os06t0109000	0.814294	2.20007	2.10215	1.5526	5.31801	0.342583	1.65	1.015	3.67275	0.395971	0.16185	0	SalOnly_down
Os06t0109801	0.0343848	0.0686663	0.294445	0.0348293	0	0	0.87092	0.443507	0.059247	0	0	0.0336774	SalOnly_down
Os06t0114500	180.762	198.47	196.364	269.257	376.962	226.771	354.686	52.7019	245.64	122.23	29.9174	67.524	SalOnly_down
Os06t0129900	30.7747	26.6599	38.4374	40.1651	43.7538	31.951	31.9847	75.2315	19.4069	18.827	11.0814	19.1426	SalOnly_down
Os06t0130800	167.092	415.407	636.5	197.174	196.513	204.83	679.239	669.413	790.652	114.315	312.731	362.911	SalOnly_down
Os06t0134800	21.7684	14.3398	16.3415	21.5079	16.6598	22.6198	104.561	59.6356	86.6802	43.3724	29.4774	36.1926	SalOnly_down
Os06t0141400	24.2865	10.9516	24.3192	23.6305	3.24926	4.89169	45.4192	17.2427	36.1474	4.22766	4.9022	4.77442	SalOnly_down
Os06t0159900	7.75876	2.64652	6.70591	7.46853	9.31702	2.7081	6.59131	11.5437	15.8599	2.68907	5.97062	3.96477	SalOnly_down
Os06t0160200	2.90899	1.9662	1.72456	4.66921	4.75457	2.69784	24.258	48.159	10.3717	3.1447	7.81305	7.27628	SalOnly_down
Os06t0160700	29.2093	18.551	13.8097	42.6794	36.4888	11.5031	113.747	108.845	96.7036	45.3618	25.8238	36.2041	SalOnly_down
Os06t0184600	0.223138	0.668408	1.67194	0.565056	0	0	3.05196	1.953	2.11464	0	0	0	SalOnly_down
Os06t0184733	0.665971	0.394826	0.267321	0.653498	0.33862	0.191374	0.759065	0.191739	0.627541	0.32258	0.0703212	0.122301	SalOnly_down
Os06t0185400	0.260787	0.347193	0.465246	0.0880526	0.0832001	0	1.76143	0.640708	0	0	0	0	SalOnly_down
Os06t0185900	2.77491	9.85868	9.39436	4.31422	1.23529	1.1209	6.66887	12.3071	5.2817	0.33342	0.290737	1.2009	SalOnly_down
Os06t0186600	3.071	1.59249	1.32578	5.70581	0.811952	1.16148	4.31466	12.818	8.22961	1.4026	1.96833	1.22972	SalOnly_down
Os06t0188550	2.22493	1.56818	1.26083	2.70443	0.350739	0	3.10281	8.39233	4.87103	0	0	0	SalOnly_down
Os06t0188600	0.21038	0.303426	0.350299	0.497232	0.0223729	0	0.49734	0.624549	0.563885	0	0	0	SalOnly_down
Os06t0188800	0.256253	1.12582	0.603446	0.80465	0.809359	0.0261821	1.2981	1.72344	1.98692	0.211836	0.346345	0.250981	SalOnly_down
Os06t0188950	13.2103	19.1166	9.22198	14.8355	7.60451	2.44517	28.0287	57.7672	18.4736	3.06646	3.77366	2.62521	SalOnly_down
Os06t0189600	30.3064	21.5541	24.6917	28.279	10.5961	0	25.4154	30.48	25.1847	0	0	0	SalOnly_down
Os06t0203550	0.130345	0.0709903	0.10147	0.108024	0.113412	0.108963	0.444196	0.578605	0.571687	0.0734672	0.160156	0.220509	SalOnly_down
Os06t0205250	12.7492	3.82734	0.401378	17.0921	15.4324	0	8.35795	14.7017	7.17898	0	0	0	SalOnly_down
Os06t0206300	5.17532	4.95662	3.95691	6.95395	5.66093	2.48201	4.17328	15.4719	13.831	3.81989	4.40152	2.79304	SalOnly_down
Os06t0206401	2.71859	4.96099	4.91688	3.8932	3.40948	3.83126	3.13423	7.51399	9.61085	1.45304	3.37875	2.75448	SalOnly_down
Os06t0211300	177.693	223.076	219.339	188.395	135.47	82.5148	158.931	129.77	160.555	64.6646	52.3265	53.8367	SalOnly_down
Os06t0218200	4.73342	5.5728	3.70547	4.65147	4.86846	0.024061	4.98651	7.07297	4.03739	0	0.13262	0.0691946	SalOnly_down
Os06t0221100	11.1284	13.7381	13.428	19.5932	21.6119	11.0808	41.0809	50.3315	42.638	11.7503	19.9634	14.4269	SalOnly_down
Os06t0221200	280.537	157.991	239.121	339.876	453.657	205.189	595.303	342.458	469.003	139.668	58.8067	100.811	SalOnly_down
Os06t0221300	16.9687	26.5791	14.634	10.9971	22.7063	33.4423	327.132	227.092	297.438	8.14392	128.894	29.1434	SalOnly_down
Os06t0226000	11.8336	9.22578	2.95895	14.2688	13.6637	0	11.4137	5.91346	7.55243	0	0	0	SalOnly_down
Os06t0229800	1.88941	1.71309	1.30179	1.86984	1.53815	0.643488	3.93851	2.60109	3.01233	1.05474	2.17699	0.914634	SalOnly_down
Os06t0234700	0.604422	0	0	0.423854	0.177998	0	0.18842	1.62774	0.360503	0	0	0	SalOnly_down
Os06t0235500	0.0189168	0.0566651	0.0404972	0.0383226	0.126737	0	0.0766618	0.209139	0.162973	0	0.0213063	0	SalOnly_down
Os06t0240001	56.1066	46.016	17.1144	73.4543	45.35	0	13.7346	27.8776	14.3336	0	0	0	SalOnly_down
Os06t0240400	4.23703	6.62191	5.71846	5.1315	5.46581	0	8.77209	6.61918	6.82451	0	0	0	SalOnly_down
Os06t0241200	0.620021	1.00602	1.21673	0.863547	0.642876	0	0.549649	0.666436	0.756734	0	0	0	SalOnly_down
Os06t0246500	20.9352	12.1871	5.71042	27.2645	35.355	18.5408	414.216	210.564	344.116	64.565	132.601	45.6006	SalOnly_down
Os06t0247651	0.0955346	0.158985	0.272695	0.0645129	0	0.0650736	0.677532	0.410746	0.438964	0	0.215204	0.155949	SalOnly_down
Os06t0254300	0.154251	1.92523	0.0550368	0.963506	0.0984225	0	1.14604	1.11321	0.265782	0	0	0	SalOnly_down
Os06t0254700	20.3885	9.16698	18.3142	32.6085	14.4357	30.1509	10.5094	6.37122	15.4595	4.3738	2.4844	5.60535	SalOnly_down
Os06t0254901	1.97231	1.62685	0.82611	2.51897	1.39526	0	1.12944	1.81711	2.29023	0	0	0	SalOnly_down
Os06t0261300	8.91608	3.92483	4.10486	10.1967	3.76213	0	23.8945	12.0126	14.6195	0.198135	0	0	SalOnly_down
Os06t0267200	4.07989	5.09219	2.51584	4.71658	2.16466	0	5.57126	9.35624	4.43187	0	0	0	SalOnly_down
Os06t0270950	2.04567	1.95378	0.904437	3.06312	2.97944	0	0.72089	1.39303	0.651322	0	0	0	SalOnly_down
Os06t0272700	0.100589	0.200876	0	0	0.673921	0.102775	0	1.11209	0.563293	0	0	0	SalOnly_down
Os06t0272800	2.93386	3.4252	3.33366	1.96594	1.4688	1.75244	5.579	7.27728	7.34948	1.53915	2.44021	1.37044	SalOnly_down
Os06t0274500	2.89204	4.78749	3.96461	4.59971	6.55575	2.4624	2.67304	3.01505	1.37692	1.23208	0.600039	0.869641	SalOnly_down
Os06t0274800	4.60209	3.2219	1.86852	4.60799	3.7465	0.756657	0	0	6.5169	0	0	0	SalOnly_down
Os06t0280900	8.90326	7.87626	9.76165	11.4457	8.60098	0	11.5831	13.8142	14.2512	0	0	0	SalOnly_down
Os06t0287700	1.35214	0.551065	0.487368	1.00625	0.739508	0.0281943	1.30002	1.23303	0.939058	0.0570292	0.0155402	0.0675675	SalOnly_down
Os06t0289900	1.46132	8.04295	0.152605	9.78379	5.01461	11.3255	177.988	2.824	256.921	40.2552	5.33915	6.42319	SalOnly_down
Os06t0300500	2.83355	1.26729	0.663479	4.18568	1.38425	0.452363	15.1614	11.7476	19.4023	4.84952	3.19148	5.34816	SalOnly_down
Os06t0303800	50.9903	41.8044	54.5801	52.0618	72.5028	28.5458	23.7671	34.0702	30.3858	14.7296	11.1009	13.8814	SalOnly_down
Os06t0304300	1.02507	1.16975	0.509432	0.667491	0.946058	0.261836	7.64071	6.88067	9.77747	0.41613	2.51527	1.93625	SalOnly_down
Os06t0307900	2.45937	3.53533	2.92755	3.50051	1.94803	0.584878	5.95001	10.2354	6.64871	0.679156	0.907424	0.436072	SalOnly_down
Os06t0312900	5.7326	7.38914	2.23134	8.02379	3.49153	0.319481	6.12475	3.1689	3.59185	0	0.23479	0.102085	SalOnly_down
Os06t0313000	0.270817	0.54082	0	0.274318	1.296	0	15.6395	21.7071	14.2323	0	0	0	SalOnly_down
Os06t0314000	1.05243	0.187651	0.643728	0.647234	0.287795	0.268824	0.875859	0.969613	0.906697	0.310718	0.508014	0.220881	SalOnly_down
Os06t0314300	0.910133	0.519294	0.167007	1.00092	1.41863	0	1.5017	1.7489	1.18736	0	0	0	SalOnly_down
Os06t0318500	1.68441	1.23338	0.520866	1.28912	1.28972	1.18558	19.5685	14.1737	22.7027	3.59716	4.8905	2.71293	SalOnly_down
Os06t0318533	95.6459	158.778	145.332	145.164	107.552	0.0802332	180.918	276.585	160.203	0.324579	0.442231	0.53838	SalOnly_down
Os06t0318800	192.111	272.937	442.319	189.91	314.429	267.476	512.995	608.342	498.427	52.5608	180.748	370.038	SalOnly_down
Os06t0323100	38.297	51.0511	55.0945	37.2542	41.5289	0	12.2554	19.7623	12.9951	0	0	0	SalOnly_down
Os06t0324000	0.874757	1.06754	4.31758	1.67367	2.23262	0	2.36335	5.59668	4.7311	0	0	0	SalOnly_down
Os06t0326400	23.4515	11.7493	11.3006	17.6001	26.1031	1.17979	6.68504	54.0532	10.6587	0.596598	0.43352	0.457765	SalOnly_down
Os06t0329200	5.43111	1.8493	1.28593	4.74076	4.33577	0.690443	2.05393	0.484232	1.5525	0.258625	0.140948	0.294159	SalOnly_down
Os06t0329350	8.96028	49.4019	22.9353	25.2552	15.9089	0.398042	12.4988	35.0547	35.2413	0.939317	1.31636	2.54375	SalOnly_down
Os06t0335950	0.109956	0.329372	0.510021	0	0	0	0.334204	0.202607	0.0947301	0	0	0	SalOnly_down
Os06t0336150	0	0	13.7933	3.75487	0	0	0.357684	16.4257	10.0372	0	0	0	SalOnly_down
Os06t0341300	7.33833	4.37365	2.86189	8.64322	32.7765	23.5976	639.334	213.989	624.768	205.269	105.975	83.6296	SalOnly_down
Os06t0343200	1.76937	3.44043	2.99043	2.16955	2.40651	1.61752	2.26437	6.94952	2.20631	1.39532	2.67463	1.0945	SalOnly_down
Os06t0343900	0.276511	0.376493	0.349792	0.381934	0.360886	0.333886	0.662162	0.301071	0.779635	0.077926	0.0566252	0.0492404	SalOnly_down
Os06t0347966	32.4959	57.2294	17.0723	54.3415	30.6938	0	51.4153	52.6482	22.5586	0	0	0	SalOnly_down
Os06t0350200	0.203243	0.771163	0.0870209	0.535263	0.194525	0	0.700111	0.6741	0.24514	0	0	0	SalOnly_down
Os06t0352200	0.109639	0.273685	0.410752	0.222112	0.787018	0.112021	0.61094	1.8182	1.18071	0	0.061744	0	SalOnly_down
Os06t0354600	10.3285	25.7823	20.7996	12.3238	22.9543	1.52033	30.4172	22.9022	39.2127	1.35671	3.25333	4.02925	SalOnly_down
Os06t0355800	4.68346	5.25375	4.08482	5.03683	6.1981	0	6.56102	9.80179	4.48326	0.29874	0	0.056631	SalOnly_down
Os06t0361750	10.2594	12.7861	10.8198	14.273	11.1221	0	7.53391	15.676	8.73017	0	0	0	SalOnly_down
Os06t0473700	4.97804	4.02378	3.46776	5.2825	5.89891	1.37247	18.9731	30.9394	19.2652	0.326602	0.889975	0	SalOnly_down
Os06t0474866	0.862194	1.46353	1.56892	2.09601	0.247563	0	1.485	5.7193	3.0455	0.445468	0.388441	0.591119	SalOnly_down
Os06t0480500	1.32814	2.90489	2.09862	1.98593	2.84499	1.42162	5.95908	7.1087	9.04486	1.69918	2.56441	3.03524	SalOnly_down
Os06t0481000	10.993	7.53286	10.4979	11.6809	11.2435	1.65174	10.5915	5.26255	7.52089	0.779569	0.606939	0.422228	SalOnly_down
Os06t0483500	1.5644	2.62945	0.851224	2.74668	1.88409	0.892436	2.02083	3.9996	1.76334	0.821747	1.02784	0.549044	SalOnly_down
Os06t0483900	3.7061	3.45587	3.54081	4.80885	3.86959	0.5633	3.38244	1.55203	2.3485	0.917849	0.620961	0.209992	SalOnly_down
Os06t0484450	0	0	0	0.0555761	0	0	0.500293	0.556043	0.472694	0	0	0	SalOnly_down
Os06t0484500	0.465395	5.26654	3.65317	1.57137	4.08312	1.26802	2.20039	3.00141	2.87348	0.561061	0.349454	0.83567	SalOnly_down
Os06t0484950	3.08665	3.76953	2.66858	4.01641	3.59054	0.0242594	3.75267	5.38127	4.07067	0.0245349	0	0.23255	SalOnly_down
Os06t0486800	110.736	88.5172	85.5838	128.615	249.829	74.2226	159.166	29.7063	142.905	29.3425	28.039	29.8844	SalOnly_down
Os06t0488200	0.410561	0.614915	0.413615	0.452561	0.624096	0.0493508	0.293617	0.611881	0.416129	0.0748671	0.108805	0.0827882	SalOnly_down
Os06t0490200	7.85059	7.07107	4.15833	11.4772	10.1088	3.88655	12.0127	9.65619	6.7635	3.21983	5.56058	3.76527	SalOnly_down
Os06t0491800	6.76162	11.1717	7.62713	7.0333	11.8113	0	19.8142	34.919	23.6931	0	0	0.0296974	SalOnly_down
Os06t0491901	1.17681	1.41005	0.81878	1.78803	2.75951	0	1.90765	2.76473	1.21663	0	0	0	SalOnly_down
Os06t0492000	1.50568	1.50341	1.27986	1.43542	1.82255	0	1.39087	2.85599	1.48794	0	0	0	SalOnly_down
Os06t0492300	1.17045	0.751298	1.07387	1.01621	1.36029	0	1.27053	1.69454	1.15242	0	0	0	SalOnly_down
Os06t0492700	0.759847	1.82089	0.976012	2.30901	1.1636	0	3.23331	1.12009	3.66593	0	0	0	SalOnly_down
Os06t0499200	0.232738	0.863156	0.177945	0.134712	0.445509	0.101912	0.976875	2.17487	2.40612	0.584063	0.861306	0.358207	SalOnly_down
Os06t0504450	1.10331	0.826237	0.95955	2.23514	1.31997	0.23485	2.07261	6.39541	4.79226	1.14009	0.776671	0.720406	SalOnly_down
Os06t0505700	25.917	35.311	11.2756	38.023	8.08171	0	26.0036	15.867	24.6331	0	0	0	SalOnly_down
Os06t0508800	11.2152	11.0896	7.22618	7.72049	4.16858	0	7.94279	8.226	6.37893	0.337545	1.34903	0.106645	SalOnly_down
Os06t0514100	1.21232	376.905	0.943761	862.941	6.43448	13.7379	499.565	6.59999	313.144	8.31359	1.36545	3.34625	SalOnly_down
Os06t0516800	2.07633	1.42533	1.38907	2.36606	2.07006	0.0441967	2.01597	3.30779	1.82608	0.0446988	0	0	SalOnly_down
Os06t0518100	0	0	0.0419239	0.0793453	0	0	0.714262	1.19078	0.388044	0	0	0	SalOnly_down
Os06t0518300	0.463919	0.0926442	0	0.563898	0.444018	0.947997	1.50405	1.9661	2.39807	0.671137	0.313511	0.18175	SalOnly_down
Os06t0528600	13.5426	12.8461	8.4418	20.7781	11.5511	10.052	80.0636	11.3026	65.5085	12.6769	14.4008	12.5617	SalOnly_down
Os06t0534800	1.55384	5.40928	3.95579	3.40307	5.94872	0.386172	7.40327	10.2144	22.5042	0.0433955	0.520302	0.7815	SalOnly_down
Os06t0552900	21.34	17.6367	25.4662	20.7395	8.28025	12.7434	3.57908	5.57941	4.09937	0.297992	0.56841	1.05917	SalOnly_down
Os06t0554600	1.1947	2.95634	3.44724	8.10272	1.14346	2.81283	0.789397	0.0957124	0.98452	0.10735	0	0.152625	SalOnly_down
Os06t0556300	1.67437	1.81723	1.44159	1.10609	0.522569	0.557854	2.91335	2.17978	1.88154	0.789868	1.02493	0.784311	SalOnly_down
Os06t0557400	0.215549	0.717415	0.269178	0.109167	0.893976	0.183527	1.45588	1.5225	0.990406	0.48259	0.121388	0.351857	SalOnly_down
Os06t0558900	13.7624	1.51798	0.428237	13.8593	15.7759	0	36.1554	38.923	42.5326	0	0	0.0783681	SalOnly_down
Os06t0559400	28.9513	25.8564	63.6435	26.0128	52.7505	13.9685	104.726	58.3352	133.211	4.70907	12.0168	43.3738	SalOnly_down
Os06t0561800	1.7132	2.53172	1.21032	1.63122	2.36118	0.350085	0.746359	1.10487	0.575628	0.300953	0.19296	0.201354	SalOnly_down
Os06t0569500	40.7562	90.848	51.8193	73.148	18.0319	49.3558	65.4083	21.2864	10.3591	1.69759	4.60618	10.6128	SalOnly_down
Os06t0569900	2.70599	0.657223	0.195709	5.66712	4.09485	0	0.815057	0.202139	0.378046	0	0	0	SalOnly_down
Os06t0574700	0.471287	0.605029	0.48645	0.392132	0.386632	0.429935	0.324006	0.806374	0.246516	0.139142	0.189578	0.197825	SalOnly_down
Os06t0579600	6.4792	6.31357	15.3246	5.81967	8.5174	0	3.22682	8.14133	5.29955	0	0	0	SalOnly_down
Os06t0580100	89.495	91.7873	85.0137	142.975	100.913	0	120.311	63.7913	98.9484	0	0	0	SalOnly_down
Os06t0581000	1.17756	1.26861	1.19412	0.690556	0.444886	0.126647	0.408144	0.570998	1.76203	0.0320214	0	0.0607017	SalOnly_down
Os06t0581500	0.780007	0.865372	0.538061	0.526726	0.962217	0	0.597086	1.40532	1.0304	0	0	0	SalOnly_down
Os06t0582400	1.76031	2.59025	4.46269	4.69228	8.33533	0	3.5669	7.17003	11.1746	0	0	0	SalOnly_down
Os06t0583400	0.399063	1.036	0.640738	0.525488	0.630209	0.265027	0.404309	0.808854	0.601657	0.350511	0.179788	0.175884	SalOnly_down
Os06t0584400	2.36053	0.181307	3.79009	2.20712	0.260686	0.7421	5.05907	0	9.30793	0	0	0	SalOnly_down
Os06t0585900	0.27198	1.76521	0.72782	1.44635	0.585703	0.138945	2.47999	1.1276	3.22187	0.0702616	0	0	SalOnly_down
Os06t0585982	1.0294	1.76718	2.0491	1.51832	2.12605	0.018452	1.35398	1.48083	1.49365	0.0373233	0.101704	0	SalOnly_down
Os06t0586000	28.5043	14.1037	74.0985	28.615	24.2368	0	6.83298	4.10333	2.96003	0	0	0	SalOnly_down
Os06t0586150	0.415609	0.721711	0.657632	0.73214	0.639907	0	0.512609	0.149832	0.202381	0.0560169	0	0	SalOnly_down
Os06t0586300	3.31906	4.66244	4.1971	4.20245	5.79278	0.964158	7.26934	18.4672	11.8724	1.05917	1.66758	1.29075	SalOnly_down
Os06t0586900	0.154219	0.192484	0.19259	0.130177	0.0615016	0	0.117185	0.296008	0.16608	0	0	0	SalOnly_down
Os06t0588800	0.57725	0.432287	0.405491	1.13288	0.621549	0.516069	0.548286	0.747881	0.372988	0.46601	0.142224	0.0706718	SalOnly_down
Os06t0591200	4.01276	7.03067	35.1726	2.68418	12.3914	4.25466	3.68196	4.11552	2.02208	0	0.85276	0.222464	SalOnly_down
Os06t0594600	0.69438	1.38667	1.83861	0.740373	0.24485	0.410744	1.25891	3.67008	1.25943	0.641998	0.699765	0.859066	SalOnly_down
Os06t0597250	4.07087	5.95046	3.32426	5.61134	5.02093	0	4.29446	1.70127	3.83257	0	0	0	SalOnly_down
Os06t0600301	5.21115	6.59706	14.3435	1.41388	5.96731	1.04586	0.377118	1.88614	2.88614	0.0961583	0.209621	0.637992	SalOnly_down
Os06t0606100	1.83317	7.51878	3.80371	3.14238	2.07845	0.893278	2.60017	6.05412	4.61649	1.19485	1.3659	1.82308	SalOnly_down
Os06t0606250	0.485175	3.05573	1.35825	0.340232	0	0	0.604987	1.1003	0.128613	0.154261	0	0.0365533	SalOnly_down
Os06t0606401	4.18669	4.40842	2.40369	3.4312	3.4971	0	3.77899	6.45211	4.52508	0	0	0	SalOnly_down
Os06t0610600	0.232129	1.73835	0.869651	0.822953	1.99954	0	0.705541	1.7109	1.19991	0	0	0	SalOnly_down
Os06t0614400	31.4148	162.138	50.2079	69.6767	37.8432	0	81.4351	105.491	73.4481	0	0	0	SalOnly_down
Os06t0614550	5.50408	4.90166	4.77696	4.44511	3.06112	0	2.26071	1.0279	1.85832	0	0.167549	0.145698	SalOnly_down
Os06t0616400	36.2517	34.7465	25.4743	40.9949	40.3249	0	32.803	39.0718	27.9537	0	0	0	SalOnly_down
Os06t0620200	0.0459545	0.160599	0	0.116371	0	0	0.32591	0.677413	0.257342	0	0	0	SalOnly_down
Os06t0621500	1.63505	1.13228	1.55256	1.30892	1.37561	0.0538895	1.53631	2.98847	1.82896	0.0545017	0.0297029	0.0516584	SalOnly_down
Os06t0622000	2.05484	1.47726	1.38569	0.93663	0.354005	1.02875	3.76815	6.64493	3.22195	1.50757	2.12925	1.08679	SalOnly_down
Os06t0624100	0.736241	0.435635	0.642135	0.800998	0.574166	0.139303	0.331519	1.83394	0.540323	0.309949	0.337838	0.0267072	SalOnly_down
Os06t0626466	1.33804	0.816464	0.0795693	1.31769	0.284588	0.227853	1.43095	0.273945	0.736487	0	0.125588	0.0364032	SalOnly_down
Os06t0627400	0.459212	0.420311	0.737313	0.775246	1.13541	0	0.58156	0.987178	0.296718	0	0	0	SalOnly_down
Os06t0627500	0.260074	0.432804	1.20633	0.175623	0.0829724	0.132862	7.02646	4.23308	2.12858	1.03018	0.976416	0.509446	SalOnly_down
Os06t0630850	0.351087	4.64491	0.375805	1.60031	0.168013	0	3.20132	3.2346	0.680561	0	0	0	SalOnly_down
Os06t0632200	78.0721	54.6036	69.8644	75.8554	94.4891	23.3028	73.5905	44.8405	73.1366	23.0689	21.7751	25.8037	SalOnly_down
Os06t0634700	0.544597	1.63133	1.16588	0.300892	1.32678	0	1.40447	3.05607	1.70613	0	0	0	SalOnly_down
Os06t0637800	1.21349	1.07704	1.58758	0.682876	0	0	2.18568	2.11178	1.74243	0	0	0	SalOnly_down
Os06t0639500	3.43093	5.16384	3.45645	3.93524	4.68418	4.14987	12.2428	19.0819	12.997	6.25641	6.70571	5.38643	SalOnly_down
Os06t0642500	0.313296	0.62565	0.335353	0.461593	0.517934	0.203702	1.52936	5.03813	4.14685	0.206016	0.577424	0.585806	SalOnly_down
Os06t0646700	17.5871	26.2546	30.3057	17.6976	14.9563	17.2623	33.5919	36.2845	29.2107	12.5128	13.3789	18.4113	SalOnly_down
Os06t0647500	6.07308	17.4009	6.10495	6.20507	4.90277	4.42446	16.0511	52.2542	25.3872	6.93037	12.5503	14.6893	SalOnly_down
Os06t0647801	7.66869	4.10702	3.13419	5.29623	4.60401	1.92321	21.0483	69.2393	28.229	6.12335	27.1684	9.35451	SalOnly_down
Os06t0647900	1.32535	2.89178	1.1034	3.38106	3.38265	0.351075	5.52027	23.8332	10.657	1.42025	3.37253	4.6154	SalOnly_down
Os06t0648600	4.35887	3.51533	3.23013	2.03779	4.57303	0	2.03823	1.0812	0.938822	0	0	0	SalOnly_down
Os06t0656700	10.963	24.0289	24.9961	20.494	11.3458	1.366	8.57863	5.25543	7.06448	1.74992	1.30505	1.22215	SalOnly_down
Os06t0658200	2.85106	8.15212	3.88409	6.30089	2.10859	0.132409	2.88854	34.8636	8.15034	0	0	0	SalOnly_down
Os06t0664100	7.1417	4.06194	5.80595	8.33284	9.258	0.369462	9.15895	12.9929	9.81328	0.467074	0.407281	0.796873	SalOnly_down
Os06t0668250	0.432568	0.161969	0.578778	0.21908	0.414013	0.441967	1.58867	1.14577	0.931674	0.223494	0.913516	0.264793	SalOnly_down
Os06t0678650	1.68725	2.42797	0.796783	1.96039	0.807438	0.253517	1.35749	2.56032	2.18042	0.205118	0.726616	0.972083	SalOnly_down
Os06t0680800	0.29692	0.508241	0.090807	0.343723	0.121793	0	0.429747	0.234476	0.548154	0	0	0	SalOnly_down
Os06t0681300	4.13367	17.804	6.37456	8.5871	5.73335	3.07813	20.4431	22.0757	26.7397	4.01808	8.87762	6.79346	SalOnly_down
Os06t0682300	17.0682	33.2112	27.2643	21.2786	1.84304	0	27.7568	28.6278	25.1866	0	0	0	SalOnly_down
Os06t0682900	12.2001	13.0202	11.7901	11.7074	23.0226	9.33626	42.2357	55.0626	59.4898	11.3308	29.8745	14.9485	SalOnly_down
Os06t0683300	2.21297	2.41051	1.35666	3.58651	0.558391	0.53443	7.03189	3.92937	8.63138	2.68172	1.17827	1.93099	SalOnly_down
Os06t0689600	3.06989	2.91931	3.52073	3.3687	0.9794	0.634786	8.03479	8.14825	11.0829	1.01964	1.60534	1.21701	SalOnly_down
Os06t0689700	0.291362	0	0.155937	0.73782	0	0	2.21394	3.22122	1.12957	0.60215	0.164083	0	SalOnly_down
Os06t0692700	0.450619	1.06565	0.558504	0.744723	0.749081	0.92082	1.08128	1.24548	0.817307	0.539163	0.347264	0.464577	SalOnly_down
Os06t0695800	20.5037	9.32836	29.027	15.2834	11.5134	13.5156	53.7758	36.676	57.2315	17.5136	11.0812	17.1668	SalOnly_down
Os06t0696900	2.06645	5.50226	1.7204	2.6746	0	0	2.32624	1.26923	3.3628	0	0	0	SalOnly_down
Os06t0698300	6.12951	3.94858	1.26988	6.25881	14.146	3.28287	84.7877	26.8241	101.399	25.8462	13.8632	12.5878	SalOnly_down
Os06t0698748	6.9884	13.3347	25.6135	7.59759	9.91037	8.93466	32.6952	21.0009	27.7078	7.33479	6.92331	10.0698	SalOnly_down
Os06t0699301	7.08419	5.01578	3.30892	31.7038	0.493113	0	4.30638	0.949342	1.88645	0	0	0	SalOnly_down
Os06t0700750	0.705245	2.91733	0.970581	2.44923	0	0	3.57257	2.78464	1.38877	0	0	0	SalOnly_down
Os06t0702700	29.4889	10.1866	24.7897	50.3114	13.2567	13.5431	70.4662	12.0062	15.7822	2.30848	7.12922	8.60631	SalOnly_down
Os06t0707700	2.16089	1.07882	0.731669	2.76952	0.021104	0	1.20634	2.55966	0.797855	0	0	0	SalOnly_down
Os06t0711000	13.7212	7.28585	4.66934	18.4778	2.0496	0	3.13387	0.657648	2.66489	0	0	0	SalOnly_down
Os06t0713300	3.26551	3.49835	2.11181	4.92712	0.293009	0	1.4819	2.28775	1.11361	0	0	0	SalOnly_down
Os06t0719600	5.96877	6.30035	7.04614	6.56414	1.95865	2.26514	6.18545	10.4325	7.22855	2.74905	2.88116	2.53882	SalOnly_down
Os06t0720100	1.85717	2.98971	1.55518	2.63621	0.483675	0.1549	3.43037	5.98279	4.94151	0.300265	0.170756	0.148487	SalOnly_down
Os06t0722100	0.545364	0.363029	0.389173	1.32579	0	0.0371476	0.40519	1.27287	1.19028	0.0375696	0	0.0356096	SalOnly_down
Os06t0726200	1508.15	1489.14	788.968	1750.07	362.97	365.08	1461.29	655.855	1014.63	101.427	230.55	539.228	SalOnly_down
Os06t0727300	1.02742	1.10795	0.527882	1.62349	0.275337	0.0839795	2.2484	1.43879	1.55787	0.0849336	0.0925759	0	SalOnly_down
Os06t0729300	0.719062	1.62326	1.15453	1.44088	0.35907	2.6832	2.85071	1.20974	1.40059	0.823797	0.581009	0.413375	SalOnly_down
Os06t0732000	2.99012	3.08194	3.40713	4.10349	0	0	9.67461	14.1296	9.97189	0	0	0	SalOnly_down
Os07t0103000	3.78794	4.39559	1.86294	5.9109	0.685897	0	3.42284	2.2637	1.41121	0	0	0	SalOnly_down
Os07t0110100	31.1773	38.1235	38.5716	37.1869	44.6517	0	21.1725	16.4434	25.4976	0	0	0	SalOnly_down
Os07t0110650	5.20414	9.20181	6.44093	6.04015	6.84874	0.332326	7.08499	10.8378	8.21977	0.336102	2.99181	1.38046	SalOnly_down
Os07t0114500	8.75734	4.53107	4.34607	8.38668	2.5907	3.4977	7.90454	3.15394	6.85881	2.38572	2.06237	1.94936	SalOnly_down
Os07t0116600	6.71698	6.3831	11.008	8.68071	3.7243	2.36653	7.36847	7.59682	3.59185	1.34031	0.678281	1.13427	SalOnly_down
Os07t0116800	0.998497	1.39579	0.71253	1.11254	0.573399	0.0680128	1.68604	2.57579	2.20793	0.103178	0.262412	0.260788	SalOnly_down
Os07t0117400	1.19359	0.914633	0.534818	1.29337	0.717314	0	1.26552	0.511472	0.191314	0	0	0	SalOnly_down
Os07t0118900	14.4953	15.4917	11.4614	16.0476	16.6272	6.06549	25.4234	30.9371	23.3132	6.32257	17.6799	10.3446	SalOnly_down
Os07t0119100	1.70564	1.04805	3.37057	2.92378	1.38133	0	7.84276	6.28571	1.01732	0	0.147776	0.257008	SalOnly_down
Os07t0119600	3.07498	9.21106	2.43282	3.92726	2.68715	0	3.92811	3.20253	2.07327	0	0	0	SalOnly_down
Os07t0121750	0.610317	0.473977	0.725873	1.3051	0.227164	0.0346432	1.03057	2.37412	0.467382	0.0350368	0.496462	0.0664179	SalOnly_down
Os07t0121800	1.27077	1.60277	1.86138	1.52431	0.832176	0	1.49076	3.69717	1.44053	0	0.112996	0.0327533	SalOnly_down
Os07t0122900	2.69764	2.15951	2.24035	4.19298	2.22579	3.01762	10.8617	3.25668	8.91569	2.47517	2.77646	2.71047	SalOnly_down
Os07t0129100	15.3205	11.6817	9.98857	18.4812	13.8635	0	7.76095	23.8671	11.2792	0	0	0.136412	SalOnly_down
Os07t0132600	0.110789	0.497801	0.652239	0.392773	1.27244	0	0.505103	1.88831	0.668134	0	0	0.0542548	SalOnly_down
Os07t0134000	10.3704	12.2665	7.51421	11.6034	11.2083	2.28216	10.3128	9.31918	11.491	2.9016	5.03154	2.90649	SalOnly_down
Os07t0141600	0.66992	0.796325	0.836599	0.856302	0.702248	0.260753	0.549445	1.45484	0.76954	0.362608	0.556923	0.26558	SalOnly_down
Os07t0142200	4.11099	17.8133	3.90225	5.73549	15.3674	2.53604	0	0	9.28869	0	0	0	SalOnly_down
Os07t0142300	6.64734	9.51352	2.5299	4.03995	10.1795	2.79217	0	0	8.52666	0.457929	0	0	SalOnly_down
Os07t0142600	1.18768	5.08241	0.454035	1.54676	4.95291	0.173355	0	0	4.31214	0	0	0	SalOnly_down
Os07t0145250	0.474336	1.70504	0.812369	0.86484	0.363191	0.290785	1.24948	4.5449	1.22596	1.37241	0.213701	0.278746	SalOnly_down
Os07t0146300	3.22032	3.67483	3.81637	4.77641	8.47599	0	5.47659	4.02652	4.06251	0	0	0	SalOnly_down
Os07t0146700	3.16346	16.5068	5.78927	7.33899	19.2409	0	4.96265	5.07692	7.03332	0	0	0	SalOnly_down
Os07t0146800	4.60238	7.18777	3.53691	4.54233	4.7438	0	2.51078	2.71809	2.23671	0	0	0	SalOnly_down
Os07t0158800	28.0798	9.72887	21.9676	19.1172	8.9217	7.48602	38.7091	73.7229	89.5284	16.6881	38.4964	20.7768	SalOnly_down
Os07t0164700	4.28111	6.69789	5.3414	5.82795	7.77734	0.0557214	8.95102	15.7769	10.5246	0.422658	0.276413	0.293779	SalOnly_down
Os07t0170800	7.49344	7.22417	8.98906	14.5263	11.0671	9.70233	34.6873	42.1369	32.5573	10.4133	22.9917	8.92102	SalOnly_down
Os07t0174400	28.005	2.87618	23.9813	17.0202	6.27971	3.92413	0	0	27.7117	1.15754	0	0.156736	SalOnly_down
Os07t0174700	9.28895	12.9163	11.195	12.7544	13.8296	1.19514	24.7476	41.1418	23.9488	2.34632	6.81986	4.7174	SalOnly_down
Os07t0174766	0.460882	1.66819	2.15832	2.4509	2.15042	0	2.45144	2.65384	3.42466	0	0	0	SalOnly_down
Os07t0188700	0.648361	0.359659	0.102816	0.899978	0.183866	0.318957	9.00173	3.20794	8.52353	3.00248	2.56943	1.48172	SalOnly_down
Os07t0190000	36.5561	96.932	32.8879	55.7554	9.51334	30.941	43.504	18.7832	3.7869	4.72469	2.26393	5.30029	SalOnly_down
Os07t0190900	4.81	6.46113	6.41849	5.13435	9.72345	1.98344	12.5437	22.8729	14.606	3.98965	5.85488	3.21112	SalOnly_down
Os07t0196200	3.53491	6.0324	4.40294	7.03099	9.10408	4.07139	6.38136	5.03315	3.26691	1.32827	0.868674	0.50359	SalOnly_down
Os07t0197400	8.08814	10.8246	6.07549	8.65262	8.33875	0.289961	3.91034	4.94164	4.91438	0.146627	0.287678	0.389138	SalOnly_down
Os07t0199000	0.825929	0.637258	0.964448	0.760549	0.39525	0.0767159	0.228214	0.311292	0.517499	0.0387937	0	0.11031	SalOnly_down
Os07t0200900	6.63781	3.45554	4.31166	12.5277	11.4573	0	2.70152	29.0093	1.0753	1.05524	1.66139	0.0555663	SalOnly_down
Os07t0204400	1.7041	7.44423	2.85012	3.02072	7.23757	1.19703	0.107906	0.294376	5.13846	0	0	0.20863	SalOnly_down
Os07t0210000	0.589631	1.03731	0.420762	0.48349	0.886816	0.344253	1.47923	4.73388	2.97533	0.928436	1.35984	1.54	SalOnly_down
Os07t0211000	0.725462	0.980032	0.525305	1.8371	0.735186	0.152605	1.94558	1.06154	0.496328	0.396871	0.456614	0.208982	SalOnly_down
Os07t0213600	106.181	97.9146	52.0315	76.0458	134.829	23.2706	102.342	161.845	266.803	21.0289	70.6635	52.8762	SalOnly_down
Os07t0213800	193.909	204.545	77.8471	141.076	250.214	69.3473	282.928	283.385	575.54	37.4844	196.334	122.925	SalOnly_down
Os07t0214100	109.145	135.805	55.7091	104.772	157.859	38.3516	145.195	167.392	339.996	32.1132	119.874	79.6701	SalOnly_down
Os07t0214300	436.548	521.476	215.501	399.856	563.356	109.36	645.313	649.352	1277.52	124.384	373.911	246.856	SalOnly_down
Os07t0214600	199.419	248.899	94.3579	179.177	207.082	76.9573	242.428	299.593	667.895	40.2821	240.384	131.138	SalOnly_down
Os07t0215500	279.091	407.296	181.699	187.063	401.955	76.8696	300.288	408.236	736.409	51.488	257.332	156.573	SalOnly_down
Os07t0219250	6.67066	6.96339	4.65201	6.55212	8.12574	0	9.93272	11.5465	22.03	0	0	0	SalOnly_down
Os07t0219300	47.9075	48.6428	26.6138	38.3914	50.7859	0	54.1691	76.4493	145.938	0	0	0	SalOnly_down
Os07t0219400	107.135	154.506	78.8678	81.0825	141.91	0	108.953	168.635	277.944	0	0	0	SalOnly_down
Os07t0220000	39.0927	65.125	29.5117	32.6162	66.7575	0	38.7727	49.3804	105.558	0	0	0	SalOnly_down
Os07t0221300	2.00189	1.70396	1.54565	1.39616	2.92114	0	2.46044	2.93283	3.50591	0	0	0	SalOnly_down
Os07t0222000	10.6751	12.0157	5.29782	9.04366	18.8553	3.76789	14.9449	14.5738	32.858	0.601689	6.33968	3.99209	SalOnly_down
Os07t0223766	12.4066	8.05396	5.42043	11.1014	0	0	22.7207	48.7538	19.4452	0	0	0	SalOnly_down
Os07t0224701	0.424497	0.0605512	0.843853	1.71993	0	0	1.29023	8.38056	2.76899	0	0	0	SalOnly_down
Os07t0226200	16.0018	43.7006	68.6268	18.7848	37.5277	0	22.1172	34.3668	35.3323	0	0	0	SalOnly_down
Os07t0228000	4.39013	6.43678	4.57692	5.91814	7.66947	0	8.39963	11.0364	8.54866	0.0168642	0.0183817	0	SalOnly_down
Os07t0228400	0.902808	0.61066	0.124693	1.38646	2.14626	0	2.44897	1.42205	0.727614	0	0	0	SalOnly_down
Os07t0229100	1.9439	2.12015	2.11277	2.18108	2.60472	1.77225	3.69652	6.64024	4.715	2.13232	2.66102	1.11306	SalOnly_down
Os07t0230400	16.1267	19.391	9.40096	22.202	22.464	0	18.9084	33.5519	18.1335	0	0	0	SalOnly_down
Os07t0232300	2.96696	3.19039	1.54721	3.54472	2.33	0	1.9269	2.6634	1.63854	0	0	0	SalOnly_down
Os07t0232800	2.64896	4.42525	4.0896	2.2188	2.53533	1.35326	4.49017	2.01812	3.68655	0.105279	0.45901	0.399148	SalOnly_down
Os07t0236200	5.15958	6.1074	6.6363	8.00799	5.45597	0	12.0567	14.7974	15.8089	0	0	0	SalOnly_down
Os07t0236300	6.65315	9.7156	6.49842	9.94024	8.91485	0	7.7517	14.4812	10.6756	0	0	0	SalOnly_down
Os07t0237700	2.33921	3.07887	2.73152	2.26174	4.07066	0	2.15451	9.50218	4.85502	0	0	0	SalOnly_down
Os07t0237900	3.21886	4.41928	2.58411	4.27936	0.385097	0	8.35674	4.263	3.11978	0	0	0	SalOnly_down
Os07t0242050	3.86133	13.1541	22.6109	7.70744	5.97833	3.8292	9.89528	27.0996	16.144	3.05122	6.26779	10.1221	SalOnly_down
Os07t0255200	0.697665	1.35453	0.871247	0.471122	0.816124	0	1.2566	0.678475	0.768019	0	0	0	SalOnly_down
Os07t0255300	4.57519	28.5763	10.003	13.41	6.80132	0	8.58029	11.928	7.38012	0	0	0	SalOnly_down
Os07t0258100	9.70704	14.8138	11.434	16.9171	11.4409	0	22.7614	29.1727	24.9061	0	0	0	SalOnly_down
Os07t0259100	0	0	0	0.0479748	0	0	11.4925	3.40358	9.99705	1.51719	0.533453	1.27568	SalOnly_down
Os07t0264000	3.42877	2.17234	1.52768	3.68464	3.59819	0.569059	2.62742	7.48849	2.81902	1.3309	1.19581	1.26147	SalOnly_down
Os07t0273000	0.591564	1.69819	0.949818	0.674111	0.21232	0	0.749175	0.545013	1.14671	0	0	0	SalOnly_down
Os07t0273301	0.67813	0.880244	1.34286	1.20207	0.778849	0.138573	1.78631	1.81183	1.08082	0.10511	0	0.166045	SalOnly_down
Os07t0273600	1.56277	0.92924	0.751818	2.27663	2.01672	0.0358815	1.38762	0.630922	1.0892	0.0907229	0.0593317	0	SalOnly_down
Os07t0273700	1.52911	1.07034	1.24866	1.96403	2.03685	0.0644261	1.10201	2.04782	1.86061	0.032579	0.0532657	0.0154397	SalOnly_down
Os07t0273900	1.95667	0.545634	0.490585	2.1248	1.31597	1.13467	0.964403	0.600898	0.622654	0.38252	0.317668	0.13812	SalOnly_down
Os07t0274100	1.46374	0.842533	0.866343	2.09316	1.10428	1.07327	2.56468	2.52259	2.19571	0.836342	1.02797	0.79271	SalOnly_down
Os07t0275100	2.28054	5.65827	1.77534	3.50002	3.83628	1.76522	2.66059	2.61043	2.50059	1.14257	0.389182	0.473798	SalOnly_down
Os07t0275475	2.74152	1.78984	2.82166	5.12668	1.0092	0.215468	2.24341	5.92589	5.08716	0	0	0	SalOnly_down
Os07t0281500	0.853075	1.5819	1.82627	1.35787	2.09952	0.249032	1.60511	1.68417	1.25991	0.251861	0.137262	0	SalOnly_down
Os07t0281900	1.56132	3.57647	1.81871	1.11635	2.41732	0	2.55887	4.18846	4.03536	0	0.206887	0.719623	SalOnly_down
Os07t0284950	0.207028	0.578807	0.376726	0.440378	0.237777	0.126916	0.608273	1.52589	0.410229	0	0.0932715	0.0202769	SalOnly_down
Os07t0286000	2.64047	2.94071	2.06542	2.6746	2.2356	0	2.05783	1.96486	2.09985	0	0	0	SalOnly_down
Os07t0289400	11.5981	14.9236	10.7509	19.136	9.84178	0	12.538	12.5582	7.1593	0	0	0	SalOnly_down
Os07t0289600	9.47608	7.71345	4.21716	9.91155	14.467	0	8.11358	6.57152	6.36696	0	0	0	SalOnly_down
Os07t0289800	0.366308	1.18871	0.68617	0.556564	0.964135	0	4.54626	14.8492	3.23474	0	0	0	SalOnly_down
Os07t0294300	4.65585	10.589	18.1349	6.41903	6.06528	0	14.9373	30.7413	31.9777	0	0	0	SalOnly_down
Os07t0296000	2.29414	4.22016	5.33633	3.03881	3.34427	0.0360614	0.384403	0.829187	0.29647	0.0455888	0.0397527	0.0172842	SalOnly_down
Os07t0296900	65.1873	87.7083	94.6385	64.2872	31.287	1.17191	24.4034	20.0779	24.3747	1.97538	1.50719	0.187232	SalOnly_down
Os07t0297200	1.6814	2.95249	0.372367	2.70151	2.60813	0	1.23357	2.19009	1.39862	0	0	0	SalOnly_down
Os07t0297400	32.547	37.0726	20.7539	37.794	35.8866	0	69.5144	176.774	76.7945	0	0	0	SalOnly_down
Os07t0297500	0.4533	1.08628	0.485213	0.459158	1.04125	0	0.459258	0.751732	1.01538	0	0	0	SalOnly_down
Os07t0405700	0.236754	0	0	0	0.0755328	0	26.3054	9.67017	20.941	8.88883	1.86662	1.77777	SalOnly_down
Os07t0407350	0.0733464	0.0732361	0.15702	0.148589	0	0	1.78345	0.270299	1.83251	0	0	0	SalOnly_down
Os07t0407700	14.4659	14.4221	13.2351	22.181	20.6622	0	15.8438	5.62448	22.8484	0	0	0	SalOnly_down
Os07t0408400	0.320057	0.273922	0.146824	0.463134	0.612655	0	0.185294	0.37912	0.393911	0	0	0	SalOnly_down
Os07t0411200	1.10581	2.54803	1.45681	1.03394	2.11674	0.521462	4.30901	4.38864	3.9573	0.966875	0.766454	0.249936	SalOnly_down
Os07t0413300	0.209965	0.362122	0.183884	0.406023	0.657681	0	0.483466	0.6155	0.460449	0	0	0	SalOnly_down
Os07t0413800	4.65965	21.5185	0.935195	61.2404	6.18793	43.1456	8.85169	4.18566	8.17938	2.58805	0	0	SalOnly_down
Os07t0414900	0.85899	0.733194	0.103811	0.856058	0.517154	0	0.715876	1.03392	0.429703	0	0	0	SalOnly_down
Os07t0417766	1.49064	1.41207	1.4933	1.27761	2.87168	0.156208	2.47833	2.57061	2.27209	0.375209	0.322871	0.131023	SalOnly_down
Os07t0418150	3.12516	2.5426	1.4248	3.16555	3.65579	0	4.74936	4.37218	2.29354	0	0	0	SalOnly_down
Os07t0418500	2.8346	1.88689	27.3424	1.55113	2.90011	0.965398	3.13594	0.780462	10.6947	0.0673355	0	0.510581	SalOnly_down
Os07t0421200	11.9284	12.6501	8.91314	11.384	10.5855	0	19.9522	25.5094	19.211	0	0	0	SalOnly_down
Os07t0432800	2.01179	1.32933	3.35681	1.22867	0.453056	1.20912	2.36794	2.09879	2.98214	0.978282	0.733087	1.1011	SalOnly_down
Os07t0434100	1.22457	1.29465	0.867427	1.44104	2.01659	0	1.44136	5.55806	1.81522	0	0	0	SalOnly_down
Os07t0434700	0.778304	1.58881	0.592426	1.33146	1.37396	0.424115	2.27799	2.40613	3.24835	0.142978	0.194804	0.0338797	SalOnly_down
Os07t0438300	3.83963	2.34867	2.40673	2.83811	3.50939	0	1.89248	0.828602	1.37086	0	0	0	SalOnly_down
Os07t0440900	0.0172018	0.137407	0.220954	0.191665	0.905512	0	0.278846	0.649774	1.05221	0	0	0	SalOnly_down
Os07t0442000	17.7724	24.8693	18.1268	25.5887	24.9075	2.98319	19.1121	20.7948	19.8611	3.83038	4.94714	3.73002	SalOnly_down
Os07t0444000	0.668071	0.490089	0.467007	0.580033	0.782954	0.278607	0.828799	0.967214	1.12763	0.239506	0.261057	0.14689	SalOnly_down
Os07t0446400	0.131658	1.00786	0.281854	0.71125	0.210017	0	0.355702	0.48519	0.71837	0	0	0	SalOnly_down
Os07t0446900	102.006	209.532	69.0229	157.097	53.7363	45.7213	95.18	25.8633	62.7376	8.9035	16.9048	32.6671	SalOnly_down
Os07t0450100	0.481911	0.446816	0.405302	1.01115	0.625966	0	0.557995	1.14169	1.24554	0	0	0.033714	SalOnly_down
Os07t0452500	32.6327	56.8932	42.1526	46.6439	34.5563	25.0365	58.9272	58.639	57.2477	14.638	25.466	24.1545	SalOnly_down
Os07t0462000	102.358	133.509	102.265	127.48	183.519	91.8592	140.574	152.21	140.737	55.2974	58.687	69.3269	SalOnly_down
Os07t0466200	3.44562	4.32512	3.74842	4.60131	4.13236	2.37094	6.39763	6.08982	5.76737	3.02278	2.42355	1.79067	SalOnly_down
Os07t0468900	4.31018	5.15668	2.66011	6.09651	5.7977	0	3.93408	2.89776	3.61298	0	0	0	SalOnly_down
Os07t0475900	2.27931	4.00684	7.4568	2.56891	3.81001	3.44405	13.628	29.6359	19.3327	7.26492	8.78641	7.92351	SalOnly_down
Os07t0477866	0.496786	0.496039	0.365586	0.283054	0.356607	0	0.251658	0.514905	0.508244	0	0	0	SalOnly_down
Os07t0486100	0.602018	0.636473	0.492778	0.878828	0.796503	0.126638	0.663749	0.864594	0.686456	0.128077	0.239316	0.0867107	SalOnly_down
Os07t0486400	0.81355	1.19711	0.320831	0.563834	1.14749	0	0.824244	0.907327	1.0329	0.0442458	0.241135	0.083875	SalOnly_down
Os07t0493400	0.205417	0.410217	0.10994	0.520181	0	0	0.728411	3.12267	0.796378	0	0.0578412	0.100596	SalOnly_down
Os07t0501100	9.58279	0.549907	5.54138	0.929756	0.105422	4.16399	0.44638	1.18393	0	0	0	0	SalOnly_down
Os07t0504200	0.387987	0.301314	0.323013	0.349335	0.165042	0.176186	0.786175	1.27096	1.93129	0.0445468	0.679772	0.211114	SalOnly_down
Os07t0510800	14.2398	9.39578	9.62673	20.244	27.9752	0	4.30278	2.68523	3.58713	0	0	0	SalOnly_down
Os07t0515700	1.17583	0.865101	0.828037	1.3164	1.36232	0	1.59884	1.51093	1.11965	0	0	0	SalOnly_down
Os07t0517600	3.5183	6.14777	1.30017	6.40631	3.68808	0.299562	9.33571	16.979	22.5168	0.432808	0	0.328183	SalOnly_down
Os07t0517900	1.75683	2.58951	1.88051	2.03375	3.36293	0.0427381	11.2304	21.6582	7.02722	0.47546	0.942258	0.737436	SalOnly_down
Os07t0519100	0.178134	0.111167	0.238344	0.338319	0.170493	0.0455012	0.586546	0.328234	0.479586	0	0	0.0436174	SalOnly_down
Os07t0521100	0.929032	0.843305	0.33148	1.28324	0.296393	0	0.199658	0.933738	0.412321	0	0.0317086	0	SalOnly_down
Os07t0521300	1.21478	0.774946	1.11971	1.46975	1.93779	0	0.307688	0.71504	0.145357	0	0	0	SalOnly_down
Os07t0521400	0.589317	0.588431	0.672861	0.437752	0.45123	0	1.831	1.12208	1.48929	0	0	0	SalOnly_down
Os07t0521600	1.95189	1.87099	1.35108	1.67396	2.34142	0	1.66114	2.67346	1.43497	0	0	0	SalOnly_down
Os07t0521800	3.05644	2.18937	3.30718	2.05274	2.65505	0	4.62809	3.38217	4.32189	0	0	0	SalOnly_down
Os07t0521950	0	0.46356	0	0.470259	0.666515	0	0	1.35446	0.733281	0	0	0	SalOnly_down
Os07t0530600	46.8583	64.989	158.2	26.936	42.8299	58.3209	376.498	95.8916	300.479	35.2349	63.4856	167.544	SalOnly_down
Os07t0535100	4.81203	5.03728	5.10927	4.87422	1.78281	0.198249	9.12149	18.0195	9.06035	0.0401003	0.218543	0.266058	SalOnly_down
Os07t0535200	7.09075	8.15508	6.59651	6.58073	4.72573	1.36552	13.3524	20.7612	12.5376	2.53189	3.72142	4.14511	SalOnly_down
Os07t0536400	0.826305	0.634664	1.02055	1.35205	1.70339	0	0.965962	2.92801	2.19042	0	0	0	SalOnly_down
Os07t0537000	3.08468	2.70179	1.73782	2.79565	5.41266	4.3958	16.0922	33.3555	32.2168	5.84377	15.4516	11.6874	SalOnly_down
Os07t0537701	1.22277	1.16785	2.44699	1.66938	1.11943	0	1.18498	1.81227	1.37406	0	0.0598792	0	SalOnly_down
Os07t0541200	12.2459	6.50529	2.67974	9.04348	4.79218	3.23587	20.3217	2.501	10.7841	0.810366	0.781365	3.8109	SalOnly_down
Os07t0541400	5.74624	0.730732	2.37908	4.99685	4.12481	1.13545	3.48757	0.74916	4.08654	0.504152	0.091586	0.530945	SalOnly_down
Os07t0541600	1.87835	2.95165	1.87875	2.74478	2.68193	0	1.74705	2.78022	2.04271	0	0.138729	0	SalOnly_down
Os07t0543500	0.252559	0.252179	0.202755	0.319779	0.141006	0.0645117	0.852929	0.252075	0.435173	0	0.0948204	0.0206136	SalOnly_down
Os07t0543700	199.632	157.596	101.998	200.955	158.886	0	72.2757	234.491	84.1003	0	0	0	SalOnly_down
Os07t0543800	0.948949	0.947522	0.396393	1.19566	2.12662	0	1.78215	1.87649	1.95413	0	0	0	SalOnly_down
Os07t0549300	2.82428	1.95771	1.7739	2.4825	3.50737	0	2.15197	2.9031	3.13701	0	0	0	SalOnly_down
Os07t0552800	6.95459	5.55963	3.38584	7.4395	5.82682	0.132817	4.21443	2.47511	2.66914	0.0223876	0	0.0848787	SalOnly_down
Os07t0553700	9.60345	2.92838	5.66299	10.1936	6.9349	2.52647	1.04871	0	1.734	0.297113	0.0647695	0	SalOnly_down
Os07t0554900	1.32286	0.377392	0.57314	1.05282	0.54262	0.032181	1.34025	1.45091	1.05827	0.130186	0.141901	0	SalOnly_down
Os07t0555000	7.14225	11.3672	9.86912	7.01534	6.29729	1.37103	4.38554	13.4396	10.7029	1.5208	2.43771	2.28938	SalOnly_down
Os07t0555050	2.92973	8.52159	4.77216	2.58052	3.35267	0.845957	3.03276	5.0463	7.13316	0.92138	1.72163	1.24759	SalOnly_down
Os07t0557200	2.00655	3.60128	2.63719	2.72712	1.87185	1.24566	4.76064	7.18399	5.75502	0.892364	0.228861	0.472658	SalOnly_down
Os07t0565000	80.961	58.1433	73.0772	63.2141	30.9798	11.2427	79.584	15.4656	65.5984	11.7854	3.43763	12.8226	SalOnly_down
Os07t0566500	0.0348769	0	0.111997	0.0353277	0	0	1.16607	0.192794	3.30521	0	0	0.136637	SalOnly_down
Os07t0575900	3.1291	2.33626	3.40975	11.8786	0.917347	2.189	0.971061	0.44152	1.2629	0.203909	0.0635018	0.138051	SalOnly_down
Os07t0578700	0.923779	1.6603	0.527369	0.873338	0.589435	0.0629234	0.873527	1.98587	2.01618	0.190915	0.832374	0.180955	SalOnly_down
Os07t0579050	3.23205	2.42039	2.34758	2.45537	2.54101	0.117938	2.6898	2.97772	2.08838	0.119278	0.390033	0.678334	SalOnly_down
Os07t0581300	7.44932	7.33408	6.55187	10.8699	8.5258	8.64906	34.1209	11.7105	23.0457	11.681	3.78443	5.81644	SalOnly_down
Os07t0582800	7.79089	9.74402	6.57695	10.2916	8.03324	0	4.7197	6.10485	4.63617	0	0	0	SalOnly_down
Os07t0583600	43.7053	25.7059	43.5143	28.0833	30.458	24.5897	52.5561	19.8923	93.9555	13.5288	22.8317	36.2869	SalOnly_down
Os07t0585700	9.33375	9.44235	5.25836	16.2964	63.1213	28.1705	128.533	157.276	244.201	25.762	118.061	70.668	SalOnly_down
Os07t0586100	0.132207	0.0440028	0.0943433	0.267832	0	0.0900531	1.83058	0	0.721367	0.0910762	0.148907	0	SalOnly_down
Os07t0591800	3.04879	2.17443	1.51517	4.26465	3.99489	2.70711	5.00102	8.86134	8.19254	2.88789	2.90246	2.77278	SalOnly_down
Os07t0596200	1.51334	3.68323	2.42983	2.68258	3.44001	0	3.25813	1.65568	4.15582	0	0	0	SalOnly_down
Os07t0597400	25.2588	90.0638	75.752	33.2306	43.1293	0	33.1621	13.4945	38.1143	0	0	0	SalOnly_down
Os07t0597500	2.49152	4.43473	1.39144	5.15717	3.1104	0	4.71929	2.69467	3.35976	0	0	0	SalOnly_down
Os07t0599600	7.15959	0.768056	2.21676	4.67493	6.34278	5.68285	0.179844	0	5.65842	0	0	0	SalOnly_down
Os07t0599700	7.205	3.35183	0.964032	6.05413	8.38483	6.02309	0	0	4.86709	0	0	0	SalOnly_down
Os07t0599900	11.2162	7.55952	5.10247	9.84631	9.66152	4.96594	0	0.258339	23.2718	0.193167	0	0	SalOnly_down
Os07t0600200	4.33222	4.3257	2.049	4.89847	2.98925	0.823507	0	0	8.85342	0	0	0	SalOnly_down
Os07t0602000	1.7002	6.58482	2.81258	3.80967	1.57796	0.210563	1.87915	2.42082	3.1071	0.266194	0.290146	0.403691	SalOnly_down
Os07t0603300	5.24717	14.7266	9.65013	6.01271	26.9137	22.9972	19.6636	4.85294	17.3318	4.48003	4.10732	3.03591	SalOnly_down
Os07t0611700	1.439	5.58155	5.62805	2.13033	0	0	2.52331	3.05945	3.76689	0.114382	0	0	SalOnly_down
Os07t0614000	3.19136	4.38669	0.621098	5.3317	11.9798	2.41377	19.6098	21.1544	23.7809	3.64037	11.1102	1.82671	SalOnly_down
Os07t0616800	0.0457554	0.228433	0.0244884	1.18184	0	0.0233748	0.811245	0.800943	0.216808	0	0.0257675	0	SalOnly_down
Os07t0617600	0.749503	0.885833	1.03149	0.898634	0.966229	0	0.883332	0.831448	1.26508	0	0	0	SalOnly_down
Os07t0621201	1.33293	3.84067	1.22295	2.50744	2.187	0	2.7009	4.63147	2.592	0.0393532	0.0428942	0	SalOnly_down
Os07t0622400	3.47658	2.19243	1.04459	1.2974	3.85283	0.436225	2.1628	4.27067	5.25468	0.882361	1.51133	0.716853	SalOnly_down
Os07t0625400	55.6284	49.3898	33.7957	45.0779	34.8952	0	19.5735	37.2608	16.3205	0	0	0	SalOnly_down
Os07t0627000	63.4342	38.6128	39.1032	79.8077	66.3447	33.2743	148.142	55.8335	131.909	46.9181	24.1346	23.7299	SalOnly_down
Os07t0631500	12.3701	13.8288	11.7454	14.32	10.1875	0	7.16156	25.8982	7.75392	0	0	0	SalOnly_down
Os07t0635600	2.49589	2.52253	1.36839	2.65147	4.83591	0	2.89875	1.54234	1.07514	0	0	0	SalOnly_down
Os07t0636800	9.92742	39.799	5.11343	42.9448	20.7177	11.1346	0.22687	0	8.61705	0.694174	0	0.0731066	SalOnly_down
Os07t0638300	279.71	355.943	55.8703	374.658	134.129	63.5155	3167.69	2501.88	3187.25	284.835	800.656	536.219	SalOnly_down
Os07t0642600	51.1783	51.9664	64.2952	57.4625	69.0368	26.9156	60.2382	59.0645	60.2078	21.2532	20.5997	20.113	SalOnly_down
Os07t0649200	0.284078	0.109097	0.187125	0.243481	0.0209148	0	0.708461	0.221459	0.357699	0	0	0	SalOnly_down
Os07t0649400	1.88418	2.25762	2.15129	2.67195	3.90727	0	1.65442	3.9926	1.1904	0	0	0	SalOnly_down
Os07t0650600	6.35919	2.0431	7.81613	2.31646	2.1696	0.0204964	0.772321	1.14588	0.743157	0.165834	0.158162	0.0589435	SalOnly_down
Os07t0651800	1.822	2.95629	3.23013	2.30693	2.1798	0	1.73057	2.36056	1.12822	0	0	0	SalOnly_down
Os07t0652900	6.89302	10.435	7.37831	11.9372	16.1741	0	18.0222	38.3085	28.9264	0	0	0	SalOnly_down
Os07t0653300	0.329124	0.298753	0.544456	0.575834	0.715921	0	0.575959	1.35073	0.850648	0	0	0	SalOnly_down
Os07t0653800	0.102443	0.0409156	0.0877243	0	0.0196097	0	0.145305	0.0755054	0.105909	0	0	0	SalOnly_down
Os07t0654300	3.60684	4.22957	2.06506	4.16324	2.44859	0	4.07916	14.9149	4.15523	0	0	0	SalOnly_down
Os07t0654500	1.09324	0.909661	0.507088	0.812069	0.662682	0.037233	0.701484	1.57796	1.00464	0	0	0	SalOnly_down
Os07t0654900	1.10403	1.83728	1.77263	1.752	0	0.150402	1.37953	2.20383	1.33161	0.0760555	0.414495	0.216263	SalOnly_down
Os07t0657100	26.6704	18.2452	12.2349	33.8673	12.1306	11.9963	144.637	102.083	171.76	27.0773	28.1125	19.0391	SalOnly_down
Os07t0657600	5.99032	7.04378	8.01507	7.14557	10.2597	3.2213	12.777	14.2694	17.1801	2.89139	3.10717	2.50895	SalOnly_down
Os07t0658500	1.39436	0.432082	0.205866	1.36368	1.51862	0	2.48438	4.25259	4.7637	0	0	0	SalOnly_down
Os07t0658550	2.61425	2.27194	2.33191	1.47113	1.7144	0	1.66764	1.96251	1.5015	0	0	0	SalOnly_down
Os07t0659600	0.860522	0.981975	0.526346	3.79788	2.23551	4.20769	14.6343	18.2912	10.2732	8.38396	4.36148	1.50503	SalOnly_down
Os07t0662800	0.356018	1.27381	0.508111	0.751291	0.82347	0.242503	0.751454	1.12068	0.894599	0.398544	0.367573	0.145289	SalOnly_down
Os07t0663200	0.545632	0.700472	0.917787	1.50014	0.895245	0.0796411	1.34252	2.0826	0.470077	0	0	0	SalOnly_down
Os07t0663700	11.0629	21.3321	17.162	12.9518	1.72636	8.92796	10.2743	4.35761	0.483457	0.0414192	0	1.02072	SalOnly_down
Os07t0665200	173.366	206.551	128.301	188.078	322.24	176.763	510.424	314.86	437.315	160.248	48.3318	113.761	SalOnly_down
Os07t0668300	3.8038	2.9625	0.855035	3.58325	3.13094	0.505238	0	0	11.7975	0	0	0	SalOnly_down
Os07t0671901	1.02212	2.21126	1.09408	0.949051	1.05979	0.60919	2.58888	4.23759	3.44895	0.616111	0.767484	0.500545	SalOnly_down
Os07t0676800	4.44843	13.4381	2.34045	6.79707	3.13908	0	5.23259	17.6439	5.19654	0	0	0	SalOnly_down
Os07t0680000	2.63939	5.11582	7.617	2.75214	3.81402	1.53344	6.63278	4.72035	4.36947	1.44391	2.44818	2.83853	SalOnly_down
Os07t0684400	1.61535	2.05406	2.15765	2.19562	3.14496	0.747637	2.55978	6.91965	4.48426	0.584931	0.870819	1.05474	SalOnly_down
Os07t0686500	5.01735	5.88107	3.4325	6.9604	7.22406	0.802387	11.0948	11.8578	14.2645	0.586085	1.7199	0.512778	SalOnly_down
Os07t0686800	5.67436	6.57236	13.3139	4.73611	3.91028	3.75688	27.6869	9.61923	46.657	2.57995	11.7085	15.6058	SalOnly_down
Os07t0696000	0.915609	1.21898	0.861275	1.06797	0.902888	0.226789	1.40552	2.9908	1.19519	0.286707	0.218753	0.461974	SalOnly_down
Os07t0696100	4.60324	3.88134	6.07703	4.09285	9.39899	0	4.56011	9.00036	6.43344	0	0	0	SalOnly_down
Os08t0101800	7.49003	27.235	12.5049	9.60654	3.9636	0.626848	13.1309	3.41499	7.84034	0.396231	0.806183	1.95291	SalOnly_down
Os08t0104400	583.035	584.109	813.158	1504.47	944.184	660.252	4628.94	10428.6	5367.58	1350.74	3260.42	1192.96	SalOnly_down
Os08t0105800	0.550815	0.522487	0.206358	0.16738	0.237234	0	0.864986	0.608965	1.1389	0	0	0.0539483	SalOnly_down
Os08t0106100	10.5151	27.2283	12.0808	21.9412	2.147	0	6.10793	12.7232	3.92561	0	0	0	SalOnly_down
Os08t0112000	0.232271	0.154615	0.497247	0.117637	0.333461	0	0.705972	0.891639	0.0667026	0	0	0	SalOnly_down
Os08t0122700	3.52863	4.24237	1.7729	4.74133	0.275695	0	3.64797	4.11346	5.83186	0	0	0	SalOnly_down
Os08t0122800	10.2023	14.0567	8.34175	15.0874	0.982476	0	12.3527	18.5866	16.5142	0	0	0	SalOnly_down
Os08t0124500	1.94949	1.53129	3.14401	0.789873	1.24391	0	0.474027	0.0478954	0.335907	0	0	0	SalOnly_down
Os08t0127900	6.2101	11.7674	4.41895	8.0774	9.2195	11.6806	2937.34	275.636	1857.51	10.756	40.9339	6.66984	SalOnly_down
Os08t0131200	7124.34	3156.16	2180.69	7018.11	2378.88	342.917	7234.78	1172.71	6370.68	1630.87	335.35	1334.96	SalOnly_down
Os08t0150700	14.0949	19.882	6.94493	20.9058	16.8629	4.34322	40.3472	17.8812	45.6815	6.58884	7.37069	13.5858	SalOnly_down
Os08t0151000	46.4886	46.7607	40.0711	56.4082	34.1436	40.6989	109.866	150.042	104.681	47.4821	63.8251	54.1593	SalOnly_down
Os08t0165300	3.27891	2.89621	3.03729	2.10774	2.8365	0	3.76921	5.51894	5.97569	0	0	0	SalOnly_down
Os08t0165800	3.4368	4.18492	2.60205	3.31141	3.61029	2.65502	5.60513	6.10103	4.11637	2.25209	2.17149	2.0525	SalOnly_down
Os08t0178500	120.065	50.1931	117.46	35.477	17.7256	20.4671	129.047	34.0093	157.493	26.6882	19.5823	62.8079	SalOnly_down
Os08t0184800	11.2709	13.1296	10.2902	15.8937	12.5853	0	14.6937	39.6526	23.9185	0	0	0	SalOnly_down
Os08t0189100	0.739455	1.03368	0.870666	0.449407	2.90171	0	0.59934	0.749393	1.27412	0	0	0	SalOnly_down
Os08t0191700	205.566	36.0878	68.095	218.701	528.435	61.3404	195.725	35.6418	116.254	34.2315	11.4397	11.7749	SalOnly_down
Os08t0203600	1.43574	0.762545	1.66762	1.60901	2.38284	1.45133	1.02133	1.2524	2.48702	0.899633	0.550502	0.613345	SalOnly_down
Os08t0203700	0.121285	0.121102	0.129824	0.368557	0.101572	0.13941	0.291838	0.125708	0.31347	0.0626639	0.136605	0.0593948	SalOnly_down
Os08t0207500	1.98725	3.12338	1.18176	2.46026	2.60645	3.00805	3.50476	4.74671	4.12166	2.09153	2.86002	0.540658	SalOnly_down
Os08t0216600	5.96904	4.37071	3.30113	6.55004	6.09385	0.813164	10.2807	10.632	10.6278	1.2336	2.46511	0.389749	SalOnly_down
Os08t0221300	1.89425	1.97737	0.368657	5.58177	10.2187	1.93541	254.374	141.043	164.011	46.4437	39.7611	30.3591	SalOnly_down
Os08t0226600	1.26272	2.86355	0.91635	3.27347	2.9292	0.306138	2.68873	5.00833	4.51741	0.597117	1.8079	1.09001	SalOnly_down
Os08t0244100	9.6354	13.6384	12.9489	13.4333	15.2772	7.08606	14.6163	18.5348	15.4393	4.81418	4.65107	7.75196	SalOnly_down
Os08t0246400	5.21919	7.04496	8.17304	5.44982	5.48867	0	11.0978	13.5647	14.2111	0	0	0	SalOnly_down
Os08t0246700	18.8193	21.859	17.9517	31.2523	11.6404	0	18.6776	23.5897	27.3532	0	0	0	SalOnly_down
Os08t0246800	29.0818	37.0941	35.2511	39.2274	25.0263	4.90857	40.3506	29.9356	43.2851	6.82123	4.4197	5.38781	SalOnly_down
Os08t0248100	0.290516	0.154709	0.932908	0.353125	0.48196	0.0791543	0.569048	0.82081	0.100115	0	0	0	SalOnly_down
Os08t0254200	3.39534	5.21186	4.90913	5.15884	6.83891	0	3.13192	6.98	6.26513	0	0	0	SalOnly_down
Os08t0255500	5.83563	0.892237	0.292804	5.96647	4.88714	0	4.48968	4.40194	3.51929	0	0	0	SalOnly_down
Os08t0261000	0.708939	0.31461	0.442663	0.538577	0.18848	0.543257	1.237	0.997871	0.49201	0.325587	0.510146	0.308602	SalOnly_down
Os08t0263300	15.5021	19.4591	7.54914	21.6038	14.9676	0	11.4256	15.4123	9.27547	0	0	0	SalOnly_down
Os08t0272800	1.27593	2.80283	0.455254	1.72323	5.29186	0	1.2927	1.72411	0.8794	0	0	0	SalOnly_down
Os08t0273600	0.136871	0	0	0.06932	0.0654998	0.139845	1.52537	0.189151	1.53294	0	0	0	SalOnly_down
Os08t0276000	14.1223	10.4992	3.83391	18.8917	17.9975	0.130699	9.72006	7.35405	7.71443	0.845975	0.230524	0.651496	SalOnly_down
Os08t0278750	0.384846	1.53707	1.23582	0.38982	1.84169	0	1.55962	2.8365	2.21037	0	0	0	SalOnly_down
Os08t0282200	5.53757	5.4164	4.11291	5.29434	6.62503	0	5.95385	4.37298	7.35088	0	0	0	SalOnly_down
Os08t0285301	5.69768	3.47895	2.01831	4.81635	3.88398	0	4.1114	4.79614	5.19122	0	0	0	SalOnly_down
Os08t0290500	3.61596	4.30407	2.64596	4.30419	4.02788	0.27135	9.45885	14.9067	9.69776	0.759967	1.10446	1.74077	SalOnly_down
Os08t0297500	2.07901	2.48593	1.59348	3.92578	2.97246	0	3.25052	3.71259	1.81324	0	0	0	SalOnly_down
Os08t0298800	0	0.26178	0.0801806	0.113813	0	0	0.379458	0.759137	0.129069	0.038702	0	0.0366829	SalOnly_down
Os08t0299600	0.471059	0.166006	0.415242	0.813957	1.69732	0	0.364956	4.03356	4.01056	0.028633	0.0624189	0.189975	SalOnly_down
Os08t0300200	14.0356	15.9243	10.628	20.599	27.1632	19.3411	51.5515	18.8914	45.1938	18.6598	11.6267	11.4603	SalOnly_down
Os08t0301600	85.021	107.204	116.951	79.4707	104.874	0	68.0412	93.3339	87.0601	0	0	0	SalOnly_down
Os08t0307601	20.5276	95.8068	87.8081	40.247	77.9184	0	7.48393	72.6404	28.6713	0	0	0	SalOnly_down
Os08t0310300	0.518782	0.697311	0.811602	0.586121	1.98611	0	1.49594	1.93022	1.89092	0	0.0224736	0.0390853	SalOnly_down
Os08t0324300	0.120938	0.241511	0.355993	0.428752	0.434061	0.0308913	1.13338	1.58775	1.43263	0	0	0.0592247	SalOnly_down
Os08t0325134	0	0.107612	0.288405	0.109167	0	0	1.91084	0.893641	1.06778	0	0	0	SalOnly_down
Os08t0327700	26.959	6.20524	5.43412	19.9487	12.9851	39.7075	1289.49	222.732	1214.16	246.469	211.171	160.655	SalOnly_down
Os08t0338000	2.251	4.11427	4.04302	2.82113	8.65426	0	4.83175	2.91747	4.04294	0	0	0	SalOnly_down
Os08t0340700	1.78988	2.87399	1.19096	2.59701	0.925998	0.123565	2.13197	4.01115	2.72981	0.474882	0.899011	0.355348	SalOnly_down
Os08t0352400	0.686951	1.88628	0.459572	0.956767	0.739669	0	4.08889	4.6676	2.88516	0	0	0	SalOnly_down
Os08t0355500	10.3509	11.5002	7.70525	14.6081	12.2589	0	10.0594	17.8607	9.25974	0	0.0279577	0	SalOnly_down
Os08t0356800	2.22112	1.14354	5.57225	1.37099	0.930055	2.163	0	0	1.67436	0	0	0	SalOnly_down
Os08t0357000	32.0543	52.1886	115.005	35.1487	32.3399	33.0167	121.114	56.7861	95.5152	14.0739	15.096	37.8523	SalOnly_down
Os08t0361300	0.255015	0.0424386	1.13737	0.0861037	0.203397	0	1.93775	1.09642	1.0619	0.219597	0.0478712	0	SalOnly_down
Os08t0363000	18.6937	9.88374	6.80118	22.7969	21.9567	0	6.40349	11.2764	5.90618	0	0	0	SalOnly_down
Os08t0363200	12.086	14.9586	13.6748	16.8971	23.575	0	14.4797	17.8668	19.558	0	0.0517593	0.0450091	SalOnly_down
Os08t0363800	47.4717	37.6481	33.7948	49.4657	44.1309	0.464145	32.2172	28.2506	27.7873	0.234709	0	0.222464	SalOnly_down
Os08t0367400	7.62161	6.51918	4.84928	7.82809	5.96836	0	10.7187	9.10877	8.24222	0	0	0	SalOnly_down
Os08t0368333	0	0.642758	0.344523	0.181124	0.342285	0	0.289861	0.790761	0.184863	0.0739095	0	0	SalOnly_down
Os08t0369400	10.5922	11.121	9.87809	12.0184	9.92026	0	11.4223	11.3502	10.0263	0	0	0	SalOnly_down
Os08t0369600	5.39142	11.3844	7.04818	6.13255	7.52874	5.14735	20.4612	24.2658	17.0185	4.79484	15.2309	7.83419	SalOnly_down
Os08t0369800	2.01704	7.75544	0.354471	14.2103	1.38306	0.430629	9.63826	0	3.52735	0.342196	0	0.294858	SalOnly_down
Os08t0373900	0.657549	0.16414	1.23172	0	0.236003	0	9.57651	0.151451	6.01903	0	0	0	SalOnly_down
Os08t0374701	1.75744	0.825788	11.0657	6.9112	3.95777	0.845001	9.4264	5.04793	29.3911	0.534125	0.698623	4.15134	SalOnly_down
Os08t0376100	2.02095	2.59446	0.46355	4.09414	4.90473	0	3.1444	5.45277	2.30075	0	0	0	SalOnly_down
Os08t0379300	3.18289	3.82961	3.42401	3.83659	4.47814	2.6992	7.59423	12.7707	8.40467	3.2561	5.07268	2.68097	SalOnly_down
Os08t0385000	10.9788	15.5415	18.892	10.4169	12.769	7.09958	85.3241	52.879	109.551	34.3215	37.4098	38.52	SalOnly_down
Os08t0390600	6.0115	3.87659	4.55794	4.44004	3.11655	2.04737	9.13578	3.57692	8.84759	1.55298	4.37284	2.3306	SalOnly_down
Os08t0391000	6.9508	0.875359	12.3332	6.97721	3.47615	1.02369	5.83675	0	1.51056	0	0	0.0613315	SalOnly_down
Os08t0392700	1.09844	1.18115	1.80887	2.13968	5.49919	0.172662	4.4515	13.5452	13.3942	1.22236	2.18886	1.65513	SalOnly_down
Os08t0393900	7.71132	15.7943	13.6512	12.1171	7.09667	0	11.8192	15.1199	11.5836	0	0	0	SalOnly_down
Os08t0394000	8.85027	10.0041	16.1762	12.4321	11.6671	0	18.6099	28.1538	31.578	0	0	0	SalOnly_down
Os08t0396200	12.4204	16.3848	26.6867	20.6621	22.5604	0	11.5733	14.45	11.1692	0	0	0	SalOnly_down
Os08t0397800	12.74	16.414	7.39035	17.7335	5.90008	0	10.7423	24.838	8.35582	0	0	0	SalOnly_down
Os08t0399050	0.644454	0.857979	0.84312	0.290126	0.890946	0	1.30585	3.56245	2.71438	0	0	0	SalOnly_down
Os08t0402700	0.298569	1.34154	0.559281	0.226821	1.00016	0	1.81496	0.412612	0.450145	0	0	0	SalOnly_down
Os08t0404350	3.44097	2.67229	1.63699	2.32363	3.6593	0.781276	7.4566	8.62999	6.50542	0.493845	0.968905	0.655313	SalOnly_down
Os08t0406700	9.49251	9.82928	6.58571	13.5325	7.40284	0	8.81584	14.8998	10.2983	0	0	0	SalOnly_down
Os08t0408300	3.52775	1.85729	3.22686	1.49431	2.02585	0	4.4839	5.49571	3.64711	0	0	0	SalOnly_down
Os08t0409900	0.617464	1.20062	1.18273	1.21797	0.715393	0	1.15238	0.329349	0.391972	0	0	0	SalOnly_down
Os08t0410900	2.61124	0.661557	0.0834352	3.11872	5.33417	0	3.27734	4.27292	4.12996	0	0	0	SalOnly_down
Os08t0410950	2.36065	0.0812794	0	3.6692	5.99906	0	3.05145	3.71231	1.85844	0	0	0	SalOnly_down
Os08t0411000	4.14453	0.311485	0.0477024	5.77803	12.8386	0	4.60537	7.6368	3.72421	0	0	0	SalOnly_down
Os08t0411500	7.17045	10.8363	10.372	7.65573	9.92333	1.38605	13.9404	28.2103	15.4439	1.70218	4.91119	3.13185	SalOnly_down
Os08t0411800	0.594301	2.45171	2.72871	0.332675	0.43409	0	0.728874	1.10948	1.14528	0	0	0	SalOnly_down
Os08t0411900	0.50162	0.567647	0.644322	0.440356	1.56833	0	1.62628	3.91284	2.10317	0	0	0	SalOnly_down
Os08t0412500	26.0145	17.975	21.1629	29.9344	26.6912	13.9278	28.1487	13.23	25.012	13.0107	6.79772	6.11503	SalOnly_down
Os08t0412800	1.40926	1.27097	2.67633	1.934	1.00073	0	4.09912	1.59154	5.44394	0.281853	0.460821	1.11312	SalOnly_down
Os08t0413500	10.1477	16.2326	6.98279	13.1632	11.9423	0	11.0679	12.0203	12.7569	0	0	0	SalOnly_down
Os08t0413850	3.12394	2.07949	2.07002	3.71681	5.45781	0	4.11952	2.74106	3.93024	0	0	0	SalOnly_down
Os08t0414900	1.64601	3.42403	2.78966	2.91774	0.262566	0	1.25073	2.4011	1.18173	0	0	0	SalOnly_down
Os08t0416250	1.88232	2.63128	3.49238	3.17774	1.92167	0	7.11968	4.85574	5.94611	0	0	0	SalOnly_down
Os08t0421400	3.61601	5.5847	2.97952	4.63773	6.07524	0	2.68836	6.80674	2.26363	0	0	0	SalOnly_down
Os08t0422500	0.441332	0.440668	0.45093	0.203198	0.2304	0.512411	8.5565	5.60004	8.58951	0.601149	0.70043	0.589435	SalOnly_down
Os08t0428300	0.519863	0.657503	0.723402	0.509029	0.248781	0.0885264	1.50986	2.76197	1.86615	0.214877	0.741671	0.407334	SalOnly_down
Os08t0433500	1.0089	0.944418	1.01243	0.255484	0.603511	0.579835	1.85266	1.27807	0.760543	0.390948	0.284084	0.617587	SalOnly_down
Os08t0438801	0.998847	1.55143	1.30676	2.81044	3.18666	0	1.46174	1.94274	0.19123	0	0	0	SalOnly_down
Os08t0445500	1.23584	1.5082	1.61682	2.50363	2.03709	0	3.13022	2.65672	2.60263	0	0	0	SalOnly_down
Os08t0445700	6.41683	9.22307	10.2373	6.89306	6.20024	4.42651	6.72892	3.23836	10.4227	1.49931	2.4168	3.90299	SalOnly_down
Os08t0447900	0.547248	0.291427	0.507672	0.554321	0.0349182	0.0372759	1.18281	0.43696	1.76015	0.0376994	0	0.0357326	SalOnly_down
Os08t0448100	12.8347	11.2802	24.2567	9.14103	14.5234	4.37119	6.23079	3.94157	10.9998	0.96706	1.7317	2.35699	SalOnly_down
Os08t0450200	0.475215	0.334941	0.478749	0.169891	0.294301	0.257051	1.55767	6.64456	2.2638	0.231085	1.70018	0.465438	SalOnly_down
Os08t0451500	1.40379	3.43269	1.10397	1.16077	0.630658	0	1.50932	0.923806	2.59159	0.0296039	0.0322676	0.0280595	SalOnly_down
Os08t0453800	0.150705	0	0.0403287	0.0763262	0.14424	0.230969	0.152686	0.555382	0.779017	0.116796	0.127306	0.036901	SalOnly_down
Os08t0454600	3.22336	3.08977	3.4503	5.28934	3.14679	0	2.15538	3.74184	2.44377	0	0	0	SalOnly_down
Os08t0457000	0.157864	0.0225181	0.217258	0.0456871	0.172677	0.0460841	0.205636	0.0623323	0.272009	0.0233038	0	0.0220881	SalOnly_down
Os08t0458200	0.993086	1.92121	4.51776	2.57767	4.33659	2.15616	4.71628	6.11865	3.90354	1.02619	2.09724	2.61401	SalOnly_down
Os08t0460700	5.30111	6.38077	6.21844	6.49749	4.91154	1.90436	9.85871	13.2469	7.98713	2.00103	1.93571	1.65956	SalOnly_down
Os08t0461300	6.16423	3.75302	3.48686	6.37081	6.06768	2.48342	8.80936	14.4057	7.2104	3.36611	6.29373	3.95131	SalOnly_down
Os08t0461400	1.67149	5.11578	2.2948	2.17158	1.39112	0	8.94589	8.06805	5.04012	0	0	0	SalOnly_down
Os08t0461600	0.279579	0.0930529	0.0665028	0.251727	0.32705	0	0.0629454	0.515158	0.240865	0	0	0	SalOnly_down
Os08t0462900	1.46869	0.271571	1.45564	0.881584	0.520625	4.55738	0.055111	0	2.95241	0.168628	0	0	SalOnly_down
Os08t0463500	12.9716	7.62793	6.47595	14.5415	12.3661	9.69128	23.1676	49.0789	15.7251	13.9868	16.6891	6.57835	SalOnly_down
Os08t0465800	22.6211	15.859	9.65115	34.419	55.8928	16.0969	323.687	259.523	347.839	89.7542	87.3137	69.7985	SalOnly_down
Os08t0467500	3.73891	4.9988	2.78115	7.06094	5.64071	4.40288	122.181	61.5373	122.186	38.7009	25.1244	48.4127	SalOnly_down
Os08t0470700	93.3968	35.6738	32.0622	113.978	99.8216	4.05598	130.749	50.9369	146.191	4.02748	3.49564	2.96906	SalOnly_down
Os08t0473800	0	0.227475	0.2845	0.153841	0.617794	0.349152	0.384687	3.00843	1.53746	0.156941	0.513189	0.409073	SalOnly_down
Os08t0478000	12.6572	9.3078	6.4995	12.6475	9.0038	4.45635	0.259936	0	14.6621	0.176744	0.0963239	0	SalOnly_down
Os08t0480400	35.9046	90.8757	167.558	31.2405	33.3619	20.0963	94.0955	109.37	83.3731	4.5099	30.7395	55.1711	SalOnly_down
Os08t0492500	8.31308	7.27897	5.27056	3.95117	2.14213	5.29224	35.7626	6.42171	19.8331	5.02197	7.49052	8.831	SalOnly_down
Os08t0496700	0.927733	1.28262	1.37499	2.31317	2.04908	0	0.867625	3.09017	3.07411	0	0	0	SalOnly_down
Os08t0497600	29.6589	44.586	135.595	18.4927	26.2419	26.2293	182.129	83.8879	156.747	14.2341	56.789	79.4645	SalOnly_down
Os08t0504500	4.46277	12.095	4.70872	7.16814	4.33235	5.3414	16.2771	3.05432	11.4245	3.22807	1.0053	4.55828	SalOnly_down
Os08t0512700	11.2882	9.21642	12.504	17.9328	6.34335	55.7193	172.07	178.472	168.82	102.635	52.6628	68.381	SalOnly_down
Os08t0514300	0.833833	1.11011	1.09088	2.86229	6.96089	0.0473306	2.01812	7.85289	1.51656	0.239341	0.730456	0.408339	SalOnly_down
Os08t0526100	13.8088	16.5068	16.7934	9.1935	14.3643	10.9956	18.9493	15.171	21.5871	2.74663	8.39718	5.55592	SalOnly_down
Os08t0526300	2.47875	3.59856	2.84528	4.70773	3.85519	1.64953	4.98963	2.19355	4.18673	1.73567	0.606127	0.782632	SalOnly_down
Os08t0527600	1.7103	1.40214	0.635933	1.82359	1.79202	0	1.40447	1.16106	0.496328	0	0	0	SalOnly_down
Os08t0528700	0.100829	0.528558	0.323784	0.434064	0.651403	0	0.689545	0.975398	0.390903	0	0	0	SalOnly_down
Os08t0529501	0.115711	0.192562	0.165144	0.234414	0	0	0.234465	0.142141	0.265836	0	0	0	SalOnly_down
Os08t0529800	0.84495	0.120526	1.11978	0.733604	0.847214	0	0.326117	0.185348	0.762612	0	0	0.039408	SalOnly_down
Os08t0534350	1.89537	2.22165	1.23493	1.66945	2.36617	0	1.66981	2.27768	0.851955	0	0	0	SalOnly_down
Os08t0534400	12.5156	7.56848	9.33998	9.37411	5.73629	0.0900531	6.34006	9.25708	5.08754	0.637533	0.893441	0.690598	SalOnly_down
Os08t0535000	0.824074	1.89252	1.58776	0.834725	1.02534	0	0.834906	1.21476	1.70391	0	0	0	SalOnly_down
Os08t0535050	4.21081	6.70928	7.09655	4.93074	12.7765	0.0305128	12.7985	17.8841	17.444	0.0925784	0.302726	0.438743	SalOnly_down
Os08t0535100	0.869802	1.48885	0.824634	1.1076	1.68877	0.101566	1.78765	3.13674	2.33372	0.0256799	0.0279906	0	SalOnly_down
Os08t0537001	0.159511	0.0910118	0.219524	0.39239	0.152668	0	0.277041	0.0839763	0.412268	0	0	0	SalOnly_down
Os08t0540400	103.596	54.3124	42.3537	165.735	311.407	11.8567	99.824	148.036	86.7448	9.89044	25.8236	29.4714	SalOnly_down
Os08t0543000	0.132023	0	0	0.0668649	0.06318	0.0674461	0.601915	2.31105	0.454968	0.272849	0.07435	0	SalOnly_down
Os08t0543051	0.233412	0.266355	0.267691	0.236429	0.27127	0	0.270263	0.430089	0.158	0.017228	0.0187782	0	SalOnly_down
Os08t0543150	0.923779	1.47582	1.58211	0.374288	0	0.0943851	0.84233	0.595761	1.19379	0.0954574	0.208093	0	SalOnly_down
Os08t0543400	45.1749	49.9123	33.4276	55.6862	39.8749	5.20426	52.3884	52.6885	40.4326	6.46126	9.17918	6.74348	SalOnly_down
Os08t0544250	4.76476	10.1694	4.52644	8.14445	4.90239	2.86012	17.3786	23.7599	19.4473	4.06196	6.77536	5.95008	SalOnly_down
Os08t0544400	12.651	22.869	7.74404	19.9468	7.36869	6.48273	36.2962	34.0042	41.5637	5.2371	12.5932	11.9361	SalOnly_down
Os08t0544600	1.60569	3.09967	1.37499	3.90347	1.53681	0	3.03669	1.57796	1.47557	0	0	0	SalOnly_down
Os08t0545200	11.3006	6.21995	11.626	12.377	14.7906	5.67108	28.6027	16.4816	24.6319	5.52919	4.40759	5.27985	SalOnly_down
Os08t0545700	0.357165	2.3945	2.40309	1.86059	1.46504	1.82463	6.255	4.60683	3.86832	1.42356	1.0919	0.699634	SalOnly_down
Os08t0548400	193.436	67.1032	102.843	21.6556	27.2286	10.4433	346.824	45.7503	193.948	5.89706	24.4636	42.6297	SalOnly_down
Os08t0549000	104.475	72.3154	73.2498	78.7713	110.757	18.8442	157.976	74.8586	80.5135	36.0248	26.3464	26.1598	SalOnly_down
Os08t0555300	0.692442	0.845046	0.494128	0.961167	0.859105	0.340642	0.623595	1.98474	0.486084	0.159006	0.288855	0.200947	SalOnly_down
Os08t0557000	30.1028	28.1492	33.5648	37.9334	53.7358	25.5697	34.916	62.5116	47.8552	17.0961	28.4562	20.0652	SalOnly_down
Os08t0561800	13.1758	14.95	3.52586	16.0381	3.86917	0.114734	7.01582	33.5202	8.28777	0.232075	0.210797	0	SalOnly_down
Os09t0107400	3.52063	3.71063	2.72169	4.95296	0	0	3.96323	2.16239	2.6961	0	0	0	SalOnly_down
Os09t0109600	29.6922	32.4761	20.552	28.163	30.6277	11.1487	427.745	65.5376	360.66	55.401	35.4517	46.1396	SalOnly_down
Os09t0112100	10.2595	17.2319	8.84914	14.3783	15.6257	1.03305	20.6582	43.882	21.8453	1.07552	0.882013	0.776694	SalOnly_down
Os09t0116600	8.06228	22.4193	9.55784	14.0499	13.1096	0	16.073	20.8459	19.6426	0	0.878775	0	SalOnly_down
Os09t0120033	22.1421	36.3816	76.5632	11.4129	17.3026	0.94502	8.09297	7.77256	8.35482	2.57765	2.90429	0.960798	SalOnly_down
Os09t0127700	23.4219	5.84666	2.72949	17.3151	26.6656	9.8425	290.307	147.223	297.471	47.6246	79.354	41.995	SalOnly_down
Os09t0128400	4.61627	4.8548	12.1631	6.19769	4.65354	3.54441	15.3869	12.1802	14.2373	2.625	4.5533	10.3	SalOnly_down
Os09t0129400	7.85625	8.43928	6.49633	13.8413	11.0829	4.90747	14.4101	22.2287	14.6595	5.65577	5.99693	7.00174	SalOnly_down
Os09t0130500	2.96754	3.82332	3.07399	3.39375	3.29834	2.24956	1.93971	3.26318	1.31954	0.296754	1.40164	0.187515	SalOnly_down
Os09t0131400	10.1842	8.99659	7.14568	11.6018	15.5356	5.83041	11.5905	29.9218	14.9134	7.18036	6.61174	9.81421	SalOnly_down
Os09t0135100	0.79768	1.23897	0.758969	2.96263	2.12073	0.633899	1.25715	3.75621	7.02495	0.6411	1.39757	1.56254	SalOnly_down
Os09t0238700	0.103009	0.164567	0.176418	0.33389	0.138027	0	0.333962	0.189807	0.141992	0	0	0	SalOnly_down
Os09t0240350	5.1711	5.16332	7.59727	6.98391	6.98721	1.86475	1.95181	7.75347	6.37683	0.942966	2.96924	1.98616	SalOnly_down
Os09t0241700	7.71398	10.1504	8.54511	10.7817	10.3449	0.0152744	15.0249	17.2303	17.8896	0.108136	0.101028	0	SalOnly_down
Os09t0242600	27.3945	26.7363	27.7064	28.0268	31.8707	0	25.8765	17.9645	12.54	0	0	0	SalOnly_down
Os09t0243000	1.64601	3.28706	4.69838	3.33456	5.5139	0	3.05735	5.56043	4.49059	0	0.308987	0	SalOnly_down
Os09t0248000	1.49957	3.19619	1.62058	2.33685	2.30467	1.84153	3.59369	10.3086	3.10558	2.16044	2.40356	2.5985	SalOnly_down
Os09t0255000	8.29862	3.43498	6.39567	5.56316	4.13017	2.25077	0.152867	0.111209	0.883937	0.0311828	0	0.118224	SalOnly_down
Os09t0255400	4.51213	3.70082	5.26103	5.63145	6.32363	1.56417	5.67348	0.705217	1.49246	1.04075	0.272254	0.473497	SalOnly_down
Os09t0256700	0	0	0.115756	0	0.414013	1.21541	36.0464	0.697426	30.7452	3.57591	2.07064	1.80059	SalOnly_down
Os09t0259500	0.168094	0.503522	0.29988	0.113511	0.268138	0.114497	0.681212	0.671087	0.241362	0.057899	0.189326	0	SalOnly_down
Os09t0266300	3.15804	1.68175	0.112679	1.81268	0	0.645331	2.23968	0.581906	4.89733	0.108777	0	0	SalOnly_down
Os09t0272000	36.1431	16.248	24.3163	26.3289	26.2658	5.21278	123.512	98.7095	76.6659	14.4841	11.6742	17.2001	SalOnly_down
Os09t0272200	1.23706	0.729892	1.0834	1.42392	2.0989	0	2.84846	5.9058	4.02083	0	0	0	SalOnly_down
Os09t0276600	0.369512	2.21374	1.2525	0.311906	0.117887	0	1.93424	1.41848	1.16726	0	0	0	SalOnly_down
Os09t0278700	0	0.360752	0.154693	0.365965	0.691595	0.147658	0.878508	2.66292	2.49013	0.37334	0	0.212318	SalOnly_down
Os09t0279800	5.67058	7.45008	11.2877	6.14696	15.6155	0.406582	6.65225	18.5144	11.4849	0	0.672302	0.682061	SalOnly_down
Os09t0290900	1.30731	1.61509	0.782686	1.14465	2.48125	0	2.35715	5.53224	2.80616	0	0	0	SalOnly_down
Os09t0293601	47.7228	72.1074	21.4318	64.8795	24.0937	0	48.4486	89.0991	36.3416	0	0	0	SalOnly_down
Os09t0298200	19.7487	13.2649	8.34437	38.4616	15.0466	20.9411	58.0175	37.0477	48.1599	22.4209	16.1337	16.1611	SalOnly_down
Os09t0307300	0.764346	3.0181	0.0743781	0.527881	0.332527	1.10044	0	0	1.31701	0	0	0	SalOnly_down
Os09t0319701	118.632	177.132	160.238	143.28	136.239	0	117.128	166.288	156.09	0	0	0	SalOnly_down
Os09t0321000	0.431586	0.359115	0	0.291443	0	0	0.0728766	0.198812	1.54927	0	0	0	SalOnly_down
Os09t0321500	8.14145	23.4356	9.81377	13.0758	7.65181	4.72122	9.9576	15.6098	16.0502	4.09274	4.62622	3.23268	SalOnly_down
Os09t0322300	0.80691	0.805697	0.802025	0.729767	0.937788	0	0.613138	0.610661	0.347588	0	0	0	SalOnly_down
Os09t0325700	14.8632	5.75645	9.97967	15.1465	7.88875	6.99483	111.844	105.067	142.291	13.6366	33.8871	30.0412	SalOnly_down
Os09t0325800	4.23669	2.68119	3.64074	5.62119	3.02693	1.40227	17.9554	11.5999	16.9649	3.82297	3.6965	5.66907	SalOnly_down
Os09t0329200	1.95114	0.0811751	0.0870209	2.14105	0.0778099	0.124596	4.94196	0.2247	4.41251	0.126011	0.13735	0.0796248	SalOnly_down
Os09t0331900	0.314386	0.986585	0.0961486	0.0454928	0.3009	0	0.136508	0.413781	1.43165	0	0	0	SalOnly_down
Os09t0336600	29.9831	27.1992	22.3747	34.2987	34.5812	0	32.8687	23.7024	27.8685	0	0	0	SalOnly_down
Os09t0337300	20.3266	31.9235	43.1259	30.7524	33.5108	0	29.5213	48.9252	64.1583	0	0	0	SalOnly_down
Os09t0337500	0.408116	0.475419	0.606734	0.757882	0.477411	0.532812	1.0337	1.48311	0.703206	0.187431	0.229833	0.222066	SalOnly_down
Os09t0339601	1.33109	4.777	1.58999	2.69658	0.886252	0	1.60266	1.43962	2.21044	0	0	0	SalOnly_down
Os09t0340400	19.1124	29.9817	21.3071	27.6389	22.3191	0	31.8098	56.5905	44.2195	0	0	0	SalOnly_down
Os09t0344650	4.08847	22.7444	17.5052	15.0862	7.54667	0	7.98855	11.0312	10.0638	0	0	0.286025	SalOnly_down
Os09t0345700	7.78332	19.053	41.6027	6.9175	5.527	22.7799	41.921	28.5446	31.2349	9.28811	15.7231	13.4267	SalOnly_down
Os09t0354900	2.8222	0.384267	0	3.11856	3.92893	0	3.37917	4.49112	2.65244	0	0	0	SalOnly_down
Os09t0355400	0.294408	0.161681	0	0.283302	0.112711	0	0.402675	0.745912	0.443871	0	0	0	SalOnly_down
Os09t0356100	3.28672	0.569565	0	3.27418	2.96375	0	3.1648	5.65577	4.1889	0	0.0917823	0	SalOnly_down
Os09t0356200	0.207503	0	0	0.27324	0.119161	0	0.147161	0.420583	0.0357538	0	0	0	SalOnly_down
Os09t0357300	2.11458	0.692803	0.0353664	2.20884	0.917066	0	1.40593	1.46114	1.56558	0	0	0	SalOnly_down
Os09t0357400	4.8196	0.292643	0	2.40796	1.96358	0	0.824823	0.150012	0.420833	0	0	0	SalOnly_down
Os09t0361500	2.48114	4.77995	1.12482	8.16054	2.40265	4.59292	9.848	5.48616	5.10503	2.14157	0.164385	0.800502	SalOnly_down
Os09t0362800	10.4573	9.68457	11.4174	14.75	6.33052	1.22872	3.17843	4.3114	5.11275	0.324177	0.117782	0.179238	SalOnly_down
Os09t0367700	13.7127	4.85205	57.3586	12.1368	17.7754	1.76833	17.7371	1.22657	125.537	2.26992	1.64945	4.49859	SalOnly_down
Os09t0369400	55.3527	62.5407	65.4681	54.1619	147.305	0	55.5	13.946	47.9346	0	0	0	SalOnly_down
Os09t0369500	8.35382	9.37014	2.20595	10.4375	5.77646	0.0752012	295.034	169.525	254.909	0.152111	0.911889	0.0720877	SalOnly_down
Os09t0371000	3.69015	4.92461	8.05182	5.82242	10.4258	2.7915	17.8305	20.1371	29.8047	5.05978	11.11	11.6073	SalOnly_down
Os09t0372100	22.2245	42.3933	17.2247	30.8475	15.9032	0	15.6129	11.2037	15.2634	0	0	0	SalOnly_down
Os09t0373100	0.211238	0.42184	0.113055	0.213968	0.303264	0	0.535035	1.36231	0.818942	0	0	0	SalOnly_down
Os09t0375700	0.365779	0.43371	0.587297	0.555761	0.328208	0	0.509558	1.64286	0.965083	0	0	0	SalOnly_down
Os09t0380600	2.9415	1.44277	1.49144	3.3977	3.35863	0.421812	1.72536	4.08882	5.11283	0.319953	0.290619	0.454892	SalOnly_down
Os09t0381400	0.101124	0	0	0.136575	0	0	0.136605	0	3.86238	0	0	0.0660293	SalOnly_down
Os09t0385900	0.384651	0.192036	0.205866	0.146109	0.138057	0	0.389707	1.24034	0.497081	0	0	0	SalOnly_down
Os09t0387800	1.61949	6.60883	2.71331	1.5691	2.69568	0	4.70831	5.44922	3.39709	0	0	0	SalOnly_down
Os09t0388000	5.43182	6.62891	3.74696	3.30122	2.65717	0	3.30193	5.00439	5.71959	0.748386	0.543817	0.354672	SalOnly_down
Os09t0395400	25.3485	24.8199	15.8802	22.4915	16.3622	0	10.7505	13.6683	8.04129	0	0	0	SalOnly_down
Os09t0400400	13.2079	6.97146	22.0873	26.7122	16.5997	4.1348	1.35167	0	1.64746	0	0.100177	0	SalOnly_down
Os09t0403967	38.4027	42.0711	60.2797	43.7786	60.3282	0	125.384	88.6395	155.78	0.0701111	0.0764197	0.0664534	SalOnly_down
Os09t0415400	1.37405	4.88427	3.64756	1.94854	2.78803	0	4.34339	5.16498	3.88281	0	0	0	SalOnly_down
Os09t0419100	7.19866	2.29466	1.89829	8.05701	12.2029	2.48743	31.5227	81.8582	38.305	3.84944	6.32326	7.74945	SalOnly_down
Os09t0427300	6.51275	8.1835	3.44647	4.63267	5.18281	0	4.81903	4.58447	5.2957	0	0	0	SalOnly_down
Os09t0428266	2.661	4.82196	4.95823	6.0896	2.92417	0	4.693	9.53402	4.16051	0	0	0	SalOnly_down
Os09t0428500	6.73911	12.5135	9.23842	9.46089	8.43029	0	22.6991	20.4237	14.2602	0	0	0	SalOnly_down
Os09t0428900	14.9135	13.0129	12.9913	15.0609	11.0161	3.15733	15.5179	16.7933	12.6555	2.59158	6.50707	3.24593	SalOnly_down
Os09t0430701	1.1801	0.471329	0.252636	0.836746	1.01653	0	0.836927	3.47915	0.610012	0	0	0	SalOnly_down
Os09t0433900	0.164858	0.16461	0.211757	0.100193	0.978272	0.606383	49.5395	1.91375	42.2395	0.988049	1.634	0.548984	SalOnly_down
Os09t0436000	1.74693	1.56386	2.70815	3.44749	1.87378	0	2.28865	3.24667	3.39928	0	0	0	SalOnly_down
Os09t0436200	0.918979	0.764664	1.47552	1.20236	1.35599	0	1.16382	2.22249	1.05563	0	0	0	SalOnly_down
Os09t0436300	5.89678	6.95845	5.36924	5.31364	6.92652	0.821579	4.81047	8.60775	6.20185	0.474807	0.51753	0.825067	SalOnly_down
Os09t0436400	6.06955	6.41883	6.427	6.11494	7.46449	1.03357	9.42236	14.6412	7.64683	1.61855	1.58042	1.47019	SalOnly_down
Os09t0436500	15.6451	15.1403	12.1432	18.1881	14.5363	0.0252528	16.2013	18.8543	19.888	0.0127698	0	0	SalOnly_down
Os09t0436600	5.29616	4.50408	3.14729	5.05013	2.63936	0	3.64503	2.22097	3.49289	0	0	0	SalOnly_down
Os09t0436700	37.795	46.5954	44.9263	44.6466	47.4057	13.5421	62.176	54.1234	62.8628	18.0473	25.0749	23.157	SalOnly_down
Os09t0440600	2.15149	2.14826	1.88424	1.38683	1.4976	0.19984	1.58529	4.68518	0.168507	0	0	0	SalOnly_down
Os09t0441625	1.81532	0.164781	0	2.00595	1.5795	0.33723	2.84238	0.684194	0.995242	0	0	0	SalOnly_down
Os09t0442100	25.8285	5.43694	15.6832	6.49524	5.86299	3.66016	46.3839	3.53146	30.9553	2.51718	3.71204	11.9995	SalOnly_down
Os09t0443400	0.380504	0.276314	0.629453	0.560614	0.761471	0	1.64716	0.669255	1.31126	0	0	0	SalOnly_down
Os09t0449800	1.1276	1.35109	0.643728	1.44676	2.37431	1.1521	1.29475	1.17739	1.87816	0.776795	0.254007	0.662643	SalOnly_down
Os09t0450700	13.1185	19.1283	13.7449	18.2095	10.4299	0	7.94642	9.40036	8.01301	0	0	0	SalOnly_down
Os09t0453100	19.9854	21.5573	15.1857	22.6117	16.3423	11.8022	36.9436	44.9339	30.2302	13.902	16.4436	13.2665	SalOnly_down
Os09t0453300	2.44314	0.300242	0.885126	0.761451	2.01457	0.537648	1.71364	3.4629	1.94292	0.699115	1.01603	0.552202	SalOnly_down
Os09t0456900	1.19863	0.598416	0.529944	0.765428	0.099758	0.0266234	0.818393	0.816231	0.695921	0	0.0586974	0.0510424	SalOnly_down
Os09t0457400	3.33329	0	0.331904	0.824463	5.52738	6.45502	22.9329	27.2104	118.809	0	1.7462	0.303694	SalOnly_down
Os09t0457900	22.0647	0	3.88497	0.175065	1.70931	5.82734	3.61879	0.212307	7.34566	0	0.129775	0.394975	SalOnly_down
Os09t0464100	0.0901441	0.855081	0.192981	0.547855	0.819633	0	0.41098	1.20423	0.388308	0	0	0	SalOnly_down
Os09t0467200	195.569	38.2615	70.5	186.432	70.7079	42.3168	207.896	287.331	315.625	24.3563	91.4766	51.9758	SalOnly_down
Os09t0467700	189.752	52.3688	2.94252	196.821	0.138477	1.92175	143.653	76.5797	95.1069	1.04654	0.244438	0	SalOnly_down
Os09t0469950	3.08293	1.82417	4.33886	5.14679	3.98888	6.99981	17.179	19.5141	12.3456	9.32111	3.92247	6.93367	SalOnly_down
Os09t0470000	4.11188	8.69441	13.3335	5.63503	8.68123	19.5233	30.2642	23.9555	19.5879	13.4967	6.81069	10.3051	SalOnly_down
Os09t0478900	3.5152	0.974977	0	3.26392	0	0	2.27534	4.76792	3.19669	0	0	0	SalOnly_down
Os09t0481000	0	0	0	0	0	0.116036	4.37233	0.627791	0.684897	0.234709	0	0	SalOnly_down
Os09t0482300	0.294237	0.0734486	0	0.260785	0.211211	0.0375788	7.89977	5.32001	14.5759	0.760114	1.49132	0.792505	SalOnly_down
Os09t0482400	6.67476	2.43768	2.58543	3.07798	0.248577	4.08657	16.3142	35.8443	15.5509	3.67675	7.95667	9.1575	SalOnly_down
Os09t0482600	3.30865	0.799276	1.22813	0.891908	0.204304	1.55396	20.5454	38.3003	14.5053	6.20373	2.73483	4.99154	SalOnly_down
Os09t0482860	3.47623	4.82749	10.8635	3.56163	4.24493	1.22475	4.53397	4.60156	2.58178	0.0825773	0.630053	0.273942	SalOnly_down
Os09t0483300	44.0178	104.351	131.33	32.4599	25.7602	12.7841	66.849	32.3437	84.2207	8.55754	13.383	41.5253	SalOnly_down
Os09t0486375	3.72164	2.58059	6.41811	2.61788	7.12399	0	3.66582	2.57159	3.02817	0	0	0	SalOnly_down
Os09t0489800	0.17696	0.0981632	0.105232	0.119498	0.0564563	0.120537	0.338651	0.634024	0.423488	0.243812	0.155021	0.154061	SalOnly_down
Os09t0491852	0.298921	0.198981	0.106655	0.353249	0.143049	0	2.47328	3.67198	1.45933	0.051481	0.841698	0	SalOnly_down
Os09t0495500	6.3025	9.47411	4.07738	5.19135	3.18179	1.41526	4.7013	6.9551	5.48944	1.71761	2.10618	2.17067	SalOnly_down
Os09t0496250	251.373	60.3465	4.89904	264.845	0.673921	0	196.18	209.103	184.11	0	0	0	SalOnly_down
Os09t0498700	3.25663	4.04807	3.69932	4.64513	5.66136	0.0679058	4.91548	3.76576	4.38029	0.24037	0	0.292925	SalOnly_down
Os09t0500100	2.20984	1.76521	1.12812	2.16952	4.81578	0.138945	4.40888	3.47676	6.0044	0.386439	1.60826	1.19873	SalOnly_down
Os09t0500151	4.12171	3.47246	3.17105	5.87107	12.2045	0.789612	8.74326	8.54408	8.87742	0.532388	2.75639	1.8923	SalOnly_down
Os09t0502950	1.05181	0.700149	0.281464	1.24297	2.51672	0	0.710421	4.84519	1.51027	0.634006	0.394888	0	SalOnly_down
Os09t0506800	4.04685	4.80206	4.8026	4.87146	5.61341	0.0599243	8.5269	6.72733	8.51406	0.24242	0.0660583	0.315938	SalOnly_down
Os09t0508951	23.3141	45.1201	30.6404	21.7007	25.4156	0	19.699	40.8858	21.4817	0	0.202773	0.176328	SalOnly_down
Os09t0510900	1.50278	2.28892	1.63584	1.7286	3.04727	0.468436	2.27089	3.94236	3.55489	0.394798	0.401634	0	SalOnly_down
Os09t0511000	7.03077	7.23221	6.54084	8.50773	10.6131	4.94169	7.02757	16.1286	13.8625	3.77885	4.96922	4.55223	SalOnly_down
Os09t0514200	0.846507	2.73972	0.906104	1.44879	2.06739	0.417538	1.33081	2.60861	3.54585	0.452444	1.44659	0.628966	SalOnly_down
Os09t0514400	26.6074	28.9955	25.9286	33.6649	29.8472	26.406	70.9677	53.4203	49.7897	25.4741	23.0401	25.7797	SalOnly_down
Os09t0519200	53.8497	91.0583	76.0996	63.2259	57.5139	32.8605	127.551	189.189	151.666	27.7677	30.1471	30.982	SalOnly_down
Os09t0520550	1.0487	1.2715	0.681535	2.20038	0.645243	0.114802	2.46648	1.1042	3.71073	0	0	0	SalOnly_down
Os09t0520800	129.678	96.7207	73.4282	67.856	28.7485	17.0498	67.993	12.892	66.4784	22.7282	2.76265	5.51361	SalOnly_down
Os09t0522200	115.308	3.64525	14.3039	4.04678	4.28526	14.2868	80.8136	1.33269	65.278	4.48422	1.39649	2.2938	SalOnly_down
Os09t0522800	2.15304	1.97066	1.65165	2.25357	3.9153	0.146655	4.47176	6.47983	3.36975	0.296642	0.0404168	0.351458	SalOnly_down
Os09t0532200	1.67011	2.68668	1.39042	0.939829	2.5753	0	2.7261	3.93219	5.19582	0.383507	1.04504	0.0908748	SalOnly_down
Os09t0534600	0.573585	0.41473	0.508111	0.621068	0.776144	0.0404171	0.801551	1.67646	1.4484	0	0	0.0193719	SalOnly_down
Os09t0535500	65.9999	38.0933	68.6693	23.4597	33.3863	8.34758	92.3476	17.9997	133.063	1.02777	4.72106	27.9721	SalOnly_down
Os09t0545100	1.75119	0.109285	0.351465	1.44123	0.314263	0	1.55243	0.403347	1.32011	0	0	0	SalOnly_down
Os09t0545300	8.97454	13.533	16.3701	6.02944	5.78481	1.77777	18.0922	16.7898	13.8068	0.473149	5.05408	7.17544	SalOnly_down
Os09t0545999	4.9678	2.67095	2.99964	0.45159	0.0609576	1.30147	0.387161	3.28596	0.823057	0.263251	0.358674	0.0623794	SalOnly_down
Os09t0560500	20.0741	19.5199	21.9087	30.8326	33.4658	29.626	17.0813	14.2033	14.6946	10.575	4.21163	5.71844	SalOnly_down
Os09t0560600	4.66159	8.56268	3.7188	4.6773	5.76644	1.57265	5.83675	8.22489	12.3135	1.59052	1.88223	1.50754	SalOnly_down
Os09t0560800	19.5751	17.1481	14.9746	27.9709	21.5333	4.85345	15.0198	2.26036	10.5235	1.45639	1.05829	0.511265	SalOnly_down
Os09t0562200	0.582457	0.697897	1.99508	0.943976	1.78391	0	0.590113	1.39522	1.0036	0	0	0	SalOnly_down
Os09t0564800	0.241967	0.434886	0.336704	0.294114	0.671605	0.049445	0.710929	0.691073	0.562846	0.15002	0.0817595	0.0947958	SalOnly_down
Os09t0566400	2.3408	2.70989	1.88828	4.53593	1.78582	0	2.13098	2.34413	2.33816	0	0	0	SalOnly_down
Os09t0566600	0.688818	0	0.344079	0.511662	0.483465	0	0.744397	0.0423076	0.751686	0	0	0	SalOnly_down
Os10t0100700	1.16532	0.221632	0.296991	0.674504	3.23978	0.113394	0	2.09612	0.239037	0.0573413	0	0	SalOnly_down
Os10t0111800	46.1441	32.0329	28.6949	57.6022	70.8318	0	11.0421	7.69283	13.3272	0	0	0	SalOnly_down
Os10t0116800	0.159091	1.11196	3.97347	0.322295	0.507555	1.13783	1.66555	14.1198	0.365497	0	0.0597289	0.103879	SalOnly_down
Os10t0122600	2.36785	1.43102	2.80136	3.02963	4.11509	0.54116	1.64141	4.39176	1.12735	0.289751	0	0.06103	SalOnly_down
Os10t0122701	0.525704	0.429475	0.051156	0.242045	0.0914824	0	0.096839	0.880612	0.0823471	0	0	0	SalOnly_down
Os10t0124500	3.8584	4.39741	2.50306	6.27692	4.66273	0.199103	9.00281	7.50453	7.08473	0.322183	0.438967	0.305375	SalOnly_down
Os10t0124900	1.04315	0.677027	0.334977	0.475484	0.998401	0	0.52843	1.00912	0.0449351	0	0	0	SalOnly_down
Os10t0126500	3.14148	2.09117	1.97121	4.13305	2.73024	0.664084	5.92655	3.8923	5.69293	1.00744	0.976082	0.742688	SalOnly_down
Os10t0126600	4.28667	1.49808	2.06481	3.32892	1.74368	0.766467	3.90871	2.27088	2.86214	0.775174	1.08633	0.419848	SalOnly_down
Os10t0130500	0.698807	1.80652	0.778745	1.55143	1.09029	0	3.22961	4.76249	4.06584	0	0	0	SalOnly_down
Os10t0131200	10.9822	12.0487	3.77333	17.881	10.9782	0	8.04957	6.29564	4.15837	0	0	0	SalOnly_down
Os10t0131800	1.89603	1.72935	1.09282	1.47734	0.977146	0.242154	3.74956	5.47565	2.76436	0.376777	0.0410679	0.124992	SalOnly_down
Os10t0136100	2.81689	2.26428	2.4463	2.18933	2.1365	0	1.61543	3.01961	1.14473	0	0	0	SalOnly_down
Os10t0136150	0.471027	0.397962	0.31027	0.440414	1.00568	0.703383	0.587346	1.30189	0.842822	0.149763	0.122429	0.461337	SalOnly_down
Os10t0136200	5.72426	7.33094	4.02934	9.01249	6.55063	0.985368	6.08317	8.48396	4.39556	1.41448	1.75199	0.822692	SalOnly_down
Os10t0137100	33.5495	2.83205	3.55645	26.9238	12.1771	0	12.7259	14.1108	9.98369	0	0	0	SalOnly_down
Os10t0137300	11.7781	110.062	573.633	4.66839	139.195	0	0	0	43.6769	0	0	0	SalOnly_down
Os10t0142900	4.14253	0.378898	0	5.63748	3.54111	0	5.70277	5.01105	2.20673	0	0	0	SalOnly_down
Os10t0147300	15.874	29.6671	30.6471	27.1073	28.5168	8.6614	27.3657	32.7719	33.4021	10.735	14.8369	12.6984	SalOnly_down
Os10t0151366	0.567843	0.453591	0	0.230073	1.08697	0.812254	1.03555	1.988	1.17411	0	0	0.333696	SalOnly_down
Os10t0154000	39.4621	68.7852	52.8968	52.6887	55.219	33.3341	108.762	125.757	114.566	40.695	60.6133	45.973	SalOnly_down
Os10t0154533	0.209146	1.67065	0.671612	0.211849	0	0.106845	3.81411	2.4086	4.59472	0.756413	0.824476	0.409687	SalOnly_down
Os10t0155100	12.0476	2.11507	3.59004	9.52127	1.22488	15.0147	0.760078	3.29328	2.47127	0.273609	0	0	SalOnly_down
Os10t0155500	156.253	112.858	137.994	212.403	72.376	57.162	146.424	30.4558	101.247	44.0794	27.4851	30.9874	SalOnly_down
Os10t0158000	1.16873	1.06973	0.347504	1.21672	0.0932165	0	0.953854	1.37587	0.922987	0	0	0	SalOnly_down
Os10t0158700	1.0448	1.84572	1.72055	1.38394	0.0384609	0	1.79137	0.888541	0.242342	0	0	0	SalOnly_down
Os10t0159033	135.483	205.101	304.562	317.441	0	0	118.637	744.42	84.7181	0	0	0	SalOnly_down
Os10t0159300	2.67167	3.92065	2.70811	3.17774	0.11623	0	2.68628	2.62926	2.65047	0	0	0	SalOnly_down
Os10t0161100	2.50677	1.60192	0.858643	3.40249	2.92708	0	3.09846	1.84761	2.15966	0	0	0	SalOnly_down
Os10t0163250	12.3443	20.5632	13.2133	14.7941	1.63769	0	10.1538	12.2174	14.0044	0	0	0	SalOnly_down
Os10t0165400	5.11787	1.87874	0	7.9285	8.28394	0	10.6753	21.7729	19.1281	0	0	0.0737144	SalOnly_down
Os10t0166300	2.38122	26.5376	8.05772	9.88142	3.60241	0	6.84845	7.85538	8.47067	0	0	0	SalOnly_down
Os10t0168900	1.9037	1.46218	1.13642	1.77997	0.350392	0.224431	1.07563	1.99	2.20781	0.18915	0.371106	0.0358565	SalOnly_down
Os10t0172600	19.0708	26.3791	14.0485	21.4685	1.91065	0	27.6268	19.5659	18.4061	0	0	0	SalOnly_down
Os10t0177200	8.52407	4.85257	3.50931	10.197	17.6827	5.04429	131.417	50.1048	119.327	30.9683	18.5934	23.9506	SalOnly_down
Os10t0182300	1.41565	0.166297	0.0891364	1.5183	0	0	1.18116	1.22753	1.14788	0	0	0	SalOnly_down
Os10t0185100	5.54967	9.585	3.37157	12.8381	1.79446	0	8.13001	8.08401	9.30395	0	0	0	SalOnly_down
Os10t0185200	10.8695	15.563	8.78095	19.1117	0.588863	0	27.4271	12.4705	15.5484	0	0	0	SalOnly_down
Os10t0188250	9.76063	2.76378	0.155937	10.477	0	0.446539	2.80432	14.3613	3.38872	0.451612	0.820414	0.71342	SalOnly_down
Os10t0188900	22.1836	6.92645	4.56344	22.9826	5.1178	9.08099	27.7462	22.2687	23.096	11.4615	8.83044	10.8636	SalOnly_down
Os10t0195100	7.20679	7.05757	2.89282	5.26438	4.51	0.0354009	5.54635	3.76674	2.92532	0.0716061	0.117074	0.0678704	SalOnly_down
Os10t0195175	3.26656	1.50036	1.32868	1.65439	1.50069	0.0667507	3.17712	2.16685	3.32079	0	0	0.191961	SalOnly_down
Os10t0195250	1.45014	9.41176	5.43283	2.05644	0.277587	0.444496	1.32228	2.53846	1.74907	0	0	0.142031	SalOnly_down
Os10t0197700	1.10124	1.54941	1.28593	1.92672	1.67682	0	5.93357	4.33503	4.78686	0	0	0	SalOnly_down
Os10t0197800	1.36739	2.44818	0.100942	0.764171	12.8617	0	2.81849	1.12946	3.4935	0	0	0	SalOnly_down
Os10t0198100	3.63538	2.96993	2.83005	3.59868	5.21915	0.0844175	7.1152	4.18664	9.32476	0	0	0.0809225	SalOnly_down
Os10t0198300	3.17491	27.6436	12.3703	7.71828	3.03872	0	1.92999	1.98905	4.48585	0	0	0	SalOnly_down
Os10t0198333	2.39561	7.40026	6.37059	3.37445	5.73211	0.420691	3.07179	5.34531	4.99846	0	0.927509	1.09984	SalOnly_down
Os10t0204300	1.42973	2.41281	2.93145	2.89642	1.98514	0.102873	4.26396	5.95534	3.1748	0.12485	0.385571	0.118337	SalOnly_down
Os10t0205802	1.89528	0.997827	0.221314	1.78016	1.25329	0.176042	2.96757	3.49228	2.93911	0.142433	0.310499	0.202504	SalOnly_down
Os10t0209566	1.52178	2.60484	1.27986	3.41321	2.39282	0.666362	0.881019	2.10305	0.749175	0.449288	0.122429	0	SalOnly_down
Os10t0213100	72.3579	107.213	74.9644	75.9612	76.0756	0	90.5767	137.539	99.3142	0	0	0	SalOnly_down
Os10t0318900	0.679382	5.76607	4.48448	0.535238	1.58947	0.0771271	0.420635	1.35616	1.00803	0	0	0	SalOnly_down
Os10t0322300	2.04025	0.246931	0	2.06662	0.946776	0	1.69123	2.84803	0.639174	0	0	0	SalOnly_down
Os10t0330000	13.2834	21.3736	31.9693	19.797	12.6326	13.7449	2.91448	0	6.56028	1.39885	0.0952951	0.248602	SalOnly_down
Os10t0336600	0.236902	0	0	0	0.22674	0.121025	1.20008	1.41869	1.53073	0	0	0	SalOnly_down
Os10t0337400	1.93651	1.28249	0.782605	3.00235	1.11585	0.323034	3.52353	3.4044	3.79636	1.59268	0.289332	0.30966	SalOnly_down
Os10t0352000	0.502282	1.75534	1.07529	1.78071	4.40675	2.56598	17.811	29.5393	11.251	5.79579	6.69445	2.13178	SalOnly_down
Os10t0352200	0.380038	0.853799	0.813587	1.15485	2.00054	0	0.481291	7.35278	0.327413	0	0	0	SalOnly_down
Os10t0357700	1.76512	1.486	1.55597	2.45403	2.94817	0	4.48834	2.07264	3.45885	0	0.038982	0	SalOnly_down
Os10t0360600	11.6855	3.02917	0.841897	19.5758	0	0	4.09814	15.8384	8.51854	0	0	0	SalOnly_down
Os10t0361000	4942.71	3190.92	4994.99	5825.21	5483.05	1768.43	2519.82	5763.31	628.839	115.93	286.838	690.367	SalOnly_down
Os10t0361876	1.33346	1.26806	0.339844	1.86525	0.54697	2.27073	46.577	22.9911	42.178	7.93942	5.43545	6.09481	SalOnly_down
Os10t0364700	0.258026	0.618332	0.386669	0.601131	0.17287	0.0527266	0.941105	3.13793	1.48939	0.106651	0.203433	0.328533	SalOnly_down
Os10t0364800	0.0417466	0.125051	0.0893713	0.296003	0.239735	0.0853073	0.380658	0.615384	0.611419	0.0862764	0	0.0817754	SalOnly_down
Os10t0364900	106.939	73.2228	105.86	59.3274	49.7399	25.7521	118.437	13.4904	92.0275	1.36425	3.92027	28.095	SalOnly_down
Os10t0365800	4.3117	6.37809	4.24489	4.52918	0.331158	0	4.23354	6.7678	6.03057	0	0	0	SalOnly_down
Os10t0368100	0.801246	0.872772	0.389844	1.18051	0	0	0.811778	0.402652	2.13364	0	0	0	SalOnly_down
Os10t0371200	3.63159	3.94342	1.89504	6.02359	2.30272	0.231906	2.7595	0.627341	3.01139	0.140724	0	0.088922	SalOnly_down
Os10t0381601	26.4506	11.7906	1.09544	31.9756	0.15069	0.0804326	38.044	38.512	33.9784	0.65077	0.177332	0.385513	SalOnly_down
Os10t0386300	1.34153	0.127573	0.13676	0.129416	0	0	1.29444	0.647409	0.440291	0	0	0	SalOnly_down
Os10t0392500	2.25844	4.64473	4.25759	6.41903	0.258097	1.13654	4.91777	6.55273	1.91667	0.557309	1.29084	1.15551	SalOnly_down
Os10t0397500	0.411502	2.05442	1.10118	1.04205	0	0	1.25073	2.55906	0.70904	0	0	0	SalOnly_down
Os10t0400200	106.732	118.768	61.0265	76.5262	103.529	29.6946	108.172	162.113	262.519	16.705	69.0697	69.5621	SalOnly_down
Os10t0401000	86.1199	118.44	356.992	47.5941	27.6048	63.088	183.97	132.363	278.463	9.51474	51.5494	97.2126	SalOnly_down
Os10t0409566	1.62573	2.73226	1.8091	2.25	3.4201	0	3.18004	2.34309	3.56393	0	0	0	SalOnly_down
Os10t0410100	3.45388	4.27338	2.08964	2.28165	4.67113	0	6.16178	8.99288	7.76248	0	0	0	SalOnly_down
Os10t0410900	1.05913	1.52021	0.991984	1.20692	1.79509	0.157812	1.74371	0.955457	0.627323	0.205207	0.173967	0.367391	SalOnly_down
Os10t0413101	55.9401	64.7188	29.4605	71.2994	54.8246	0	28.5817	87.3866	28.3354	0	0.154997	0	SalOnly_down
Os10t0416500	145.416	31.6084	111.236	120.034	43.1776	27.1349	114.415	4.4239	8.22261	0.918856	0.600921	2.96113	SalOnly_down
Os10t0416800	6.37066	4.07332	7.35753	10.3588	6.41829	1.59872	42.6896	1.02971	16.3692	1.09717	0.314709	0.766266	SalOnly_down
Os10t0418300	59.569	82.4697	30.4494	88.5827	85.8575	0	38.3799	42.9451	40.3405	0	0	0	SalOnly_down
Os10t0421400	0.908549	0.226796	0	1.61051	2.17394	0.464145	2.76147	7.11496	1.56548	0.469418	0.767484	0.222464	SalOnly_down
Os10t0421500	1.60368	2.16946	0.858293	2.46281	1.21306	0.792835	2.33232	1.90643	1.67131	0.454377	0.349597	0.456006	SalOnly_down
Os10t0423501	1.14699	2.19509	1.33006	0.871362	1.18927	0	1.35575	2.90602	1.89398	0.395076	0.322968	0.468081	SalOnly_down
Os10t0425900	0.0883223	0.573232	0.141811	0.447319	0.295868	0	0.984316	1.4647	1.33161	0	0	0	SalOnly_down
Os10t0427100	0.526697	0.167334	0.128131	0.727507	0.527018	0	0.363832	0.639649	0.247508	0	0	0.0234483	SalOnly_down
Os10t0427900	0.771253	3.41408	3.41228	0.755181	1.08265	0	2.39626	4.76077	1.90477	0	0	0	SalOnly_down
Os10t0428200	6.24564	5.32277	4.46318	5.86303	6.55024	0	5.50781	4.63575	4.97155	0	0	0	SalOnly_down
Os10t0431900	4.43156	4.02263	10.5221	4.8153	4.89696	4.6925	3.59185	3.45185	3.64437	0.999117	1.99653	1.02591	SalOnly_down
Os10t0432200	9.31702	10.4877	8.24487	11.1712	0.949446	0.0397472	11.016	28.5113	17.5116	0.200994	0.219079	0.0381016	SalOnly_down
Os10t0439800	0.321886	0.241051	0.473753	0.28529	0	0.12333	0.244588	0.148278	0.485299	0	0	0.039408	SalOnly_down
Os10t0442100	0.874087	1.96374	0.701719	1.01187	1.04574	2.16891	3.63719	2.09954	5.78235	1.32258	2.46124	0.978404	SalOnly_down
Os10t0442400	16.3549	4.35476	6.40132	12.316	3.25717	2.02549	43.6174	21.0647	43.9786	3.58488	3.38645	1.0679	SalOnly_down
Os10t0442800	3.31695	5.9964	2.69089	4.31472	1.73771	1.39128	1.27347	1.0937	1.32354	0.252555	0.196628	0.444561	SalOnly_down
Os10t0445400	49.5903	52.7034	93.2915	36.3799	25.6667	22.9419	122.317	26.1775	94.1107	14.7352	19.2374	47.9447	SalOnly_down
Os10t0445900	15.9733	5.62917	23.4677	15.1223	3.5972	1.3867	5.5002	3.2703	9.08436	0.539405	1.05829	1.63605	SalOnly_down
Os10t0446800	7.39577	7.29656	5.27239	8.22113	8.57021	0.150228	7.20994	10.2139	5.35827	0.197515	0.0828028	0.0720041	SalOnly_down
Os10t0451600	1.55795	2.01572	0.140927	2.91168	0	0	4.13504	3.27503	5.40668	0	0	0	SalOnly_down
Os10t0456800	51.0681	112.898	213.041	58.3883	127.869	82.8414	181.864	185.374	221.929	35.3054	67.4233	113.784	SalOnly_down
Os10t0457500	68.317	49.9755	57.6685	73.8757	71.9503	50.8014	64.4047	37.4244	52.21	28.3468	21.4648	19.1822	SalOnly_down
Os10t0459900	1.68061	1.35065	2.72033	1.49473	1.68698	0	1.99341	3.21002	4.44962	0.0423569	0.0461682	0	SalOnly_down
Os10t0460000	0.820242	0.849342	2.53641	0.984703	1.74457	0	2.67774	1.70731	3.66417	0	0	0	SalOnly_down
Os10t0463600	5.76102	2.60226	12.6269	7.64171	5.38261	5.46576	0.277941	0	15.5989	0.992178	0.154494	0.268691	SalOnly_down
Os10t0463800	45.9854	37.1658	61.3269	42.8095	68.1386	21.9037	41.6254	71.928	83.5787	17.1864	27.0645	15.2746	SalOnly_down
Os10t0468600	7.8621	6.15841	4.35291	15.9274	11.417	0	7.34744	7.11854	6.77342	0	0	0	SalOnly_down
Os10t0469100	0.24819	0.264338	0.460484	0.402237	0.585941	0	0.301743	0.30488	0.242333	0	0	0	SalOnly_down
Os10t0469600	0.51583	0.605947	0.974376	1.39845	1.78604	0	1.26041	2.29233	2.54878	0	0.0170879	0.0148594	SalOnly_down
Os10t0470100	7.05031	7.97562	5.75816	20.4336	19.8146	4.83009	132.042	99.2725	203.954	13.8969	48.7468	26.6631	SalOnly_down
Os10t0473800	1.33465	0.987145	0.687852	1.50211	2.03438	0	2.45398	6.1026	2.98107	0	0	0	SalOnly_down
Os10t0474100	0.13739	0.205776	0.294126	0.313124	2.62993	0.561502	0.591584	8.29092	7.27948	0.212955	0.116059	0.0672819	SalOnly_down
Os10t0482000	2.08828	4.49107	2.66517	2.4407	3.53616	1.39508	6.50994	17.3896	13.009	2.24089	5.88015	5.58529	SalOnly_down
Os10t0485400	0.804018	2.26246	0	2.07304	0	0	5.554	4.51184	9.19381	0	0	0	SalOnly_down
Os10t0486300	0.88425	0.22073	0.236626	1.41816	0.916845	0	0.298624	1.222	0.698322	0	0	0.0721715	SalOnly_down
Os10t0489650	7.96884	16.3684	10.967	10.5318	2.32442	0	19.5304	13.355	12.6846	0	0	0	SalOnly_down
Os10t0491100	13.9803	1.74491	0.295353	13.9747	0	0	17.2392	20.1677	14.0254	0	0	0	SalOnly_down
Os10t0492600	1.32023	1.95101	1.01749	0.962855	2.88101	3.56115	24.1836	17.2721	33.5766	3.54704	19.2715	3.1551	SalOnly_down
Os10t0492900	106.417	69.2222	69.4957	102.547	21.6839	8.7301	278.393	525.998	495.548	20.1334	18.3726	72.1479	SalOnly_down
Os10t0493300	123.325	127.015	59.8392	142.313	3.31127	0	91.7753	161.315	72.916	0	0	0	SalOnly_down
Os10t0494950	4.31812	5.41866	6.12119	6.44268	5.36158	1.55014	3.31072	5.37611	5.47972	1.56775	2.23461	2.05749	SalOnly_down
Os10t0498200	6.55913	4.58449	3.40244	8.53486	3.62179	5.46442	18.0958	13.7129	16.9961	5.26581	2.61409	2.32259	SalOnly_down
Os10t0506900	8.39825	19.1039	15.1935	12.5206	1.92459	1.90347	21.5712	33.5922	30.4189	1.65008	0.632825	0.550295	SalOnly_down
Os10t0507000	0.457905	0.748172	0.608965	0.969813	0.0796841	0.0283548	1.43395	2.9531	2.1279	0.143385	0.296944	0.108723	SalOnly_down
Os10t0515200	0.36708	0.333207	0.464364	0.202813	0.51103	0	1.21714	0.922347	1.98374	0	0	0.098053	SalOnly_down
Os10t0515900	30.7542	0.541109	30.2728	4.46005	5.96479	3.14916	2.12756	0.156025	0.0583604	0	0	0.0663469	SalOnly_down
Os10t0518000	33.2968	22.1645	15.7127	33.7271	22.6163	30.3622	0	0.82464	35.0094	3.32968	0	0.350664	SalOnly_down
Os10t0520900	0.317491	0.697431	0.611719	0.257276	0.121549	0	0.514663	0	1.85999	0	0	0	SalOnly_down
Os10t0522900	42.0384	57.1363	53.1021	46.1832	51.685	5.25679	49.0326	39.3084	59.0647	7.00223	13.6156	10.6519	SalOnly_down
Os10t0523000	0.423888	0.687782	0.62388	1.18076	0.862122	0	1.87889	1.31805	1.36947	0.0547523	0.059679	0	SalOnly_down
Os10t0525400	26.9357	37.4797	15.8731	34.3835	23.5626	0.295924	25.4117	18.9456	38.0276	0.179572	0.587189	0.964486	SalOnly_down
Os10t0525500	9.27911	6.53588	13.9361	10.1276	6.95339	1.98434	21.4257	6.22945	18.7771	1.18926	4.45594	7.53828	SalOnly_down
Os10t0530900	36.6918	30.3578	37.9681	30.8584	22.4965	11.9765	5.25757	1.12494	16.6734	1.76642	0.68763	1.13611	SalOnly_down
Os10t0531400	8.73856	5.46172	14.2092	6.08119	5.8099	0.886028	2.77092	0.368745	3.62058	0	0.450796	0.326671	SalOnly_down
Os10t0532800	1.43374	1.46527	1.31802	1.91358	3.16422	0	2.87099	1.38308	2.16524	0	0.113989	0.0165205	SalOnly_down
Os10t0535900	2.15503	2.488	1.36963	1.3643	0.773469	1.7202	0.750528	1.30295	1.2184	0.695896	0.151703	0.395755	SalOnly_down
Os10t0539600	46.6415	15.9717	9.98504	19.2385	37.2933	13.9059	51.1279	86.9851	100.444	14.3483	20.5998	20.9688	SalOnly_down
Os10t0540300	20.3469	34.1868	22.2941	27.3549	20.3769	0	30.8465	18.9332	23.7444	0.0764551	0.0833345	0.0543498	SalOnly_down
Os10t0540900	5.02754	4.65562	3.47193	5.13358	5.16112	0	8.50306	6.12608	5.93816	0	0	0	SalOnly_down
Os10t0542400	1.2197	0.370654	1.07851	0.161147	0.761333	0.975287	2.90128	2.00315	3.65497	1.04116	0.776476	1.714	SalOnly_down
Os10t0543500	14.475	9.11931	9.45325	10.9093	3.79338	9.72764	18.2443	19.7658	8.35087	3.60584	2.76576	4.51477	SalOnly_down
Os10t0547500	0.77094	0	0.528139	1.59305	2.09555	0.630153	1.12475	0.397754	0.929861	0.254925	0.0347329	0.0302032	SalOnly_down
Os10t0550775	0.148526	0.197737	0.158983	0.150446	0.331695	0	0.401277	1.32277	0.511839	0	0	0	SalOnly_down
Os10t0552600	179.398	10.95	216.94	130.246	17.4667	119.061	0	0.0771262	39.9554	0.519026	0.188576	0.57394	SalOnly_down
Os10t0552700	316.957	41.2757	108.294	190.421	70.6166	0.206533	1.02399	1.02429	70.705	0.20888	0.455349	0.0989913	SalOnly_down
[truncated: 1,857 more rows]

## Sheet: S4
TableS4. The KEGG pathway enrichment of salt-specific DEGs
Kegg ID	Description	GeneRatio	BgRatio	pvalue	p.adjust	qvalue	geneID	Count	UpGenes	DownGenes	UpGeneSet	DownGeneSet
osa00480	Glutathione metabolism	20/347	114/5156	5.79e-05	5.79e-05	0.00603265	OsGSTU6/OsARP/OsG6PDH1/OsGSTL2/OsGSTL1/OsGSTU1/OsAPx3/OsECS/V3/OsGpx4/OSSPDS2/4343165/Os1-CysPrxA/OsGSTU5/OsGSTU17/OsGSTU34/OsGSTU15/OsGSTU50/OsGSTU10/OsAPx5	20	11	9	4329321/4329889/4335202/4337696/4341195/4343165/4344045/4346877/4349167/4349207/4351664	4324574/4332455/4332456/4334347/4340258/4340341/4347319/4348549/4349210
osa00940	Phenylpropanoid biosynthesis	27/347	196/5156	0.000244872	0.000244872	0.0127591	prx22/OsPOD/prx24/prx27/prx25/OsCCR1/OsCCR11/prx33/prx59,prx63/prx60/prx65/prx72/prx77/prx80/prx93/prx92/prx91/prx90/prx95/Os1-CysPrxA/prx108/POX8.1/4346205/prx122/prx129/prx130/prx138	27	15	12	4328389/4331085/4331103/4331437/4337483/4337892/4340745/4341932/4341933/4341935/4344045/4344052/4344277/4349427/4352399	4324556/4326716/4328832/4328834/4337482/4337725/4341081/4341934/4342187/4346205/4347336/4349587
osa00904	Diterpenoid biosynthesis; Including: Gibberellin biosynthesis	9/347	40/5156	0.00107921	0.00107921	0.0325916	CYP76M8/OsCYP76M7/OsKS7/GA20OX1/OsCPS4/OsMAS/OsKS4/KO4/OsCPS2	9	5	4	4329723/4329724/4334841/4335090/4341343	4329722/4335093/4335094/9266189
osa03010	Ribosome	39/347	354/5156	0.00125099	0.00125099	0.0325916	107276598/107276599/107281656/4324446/4325065/4326383/4327087/OsRPS26/4329362/S8/4329540/4329563/RPS10a/OsRPS17/4331942/4332257/4332793/4335791/RPS10a/4336397/RPL12/4336975/4336976/RPS4/4339552/OsRPL13a/4343020/4343124/4343416/4343620/YK704/OsRPL26.1/OsRPS29/OsRPS29/ARP/9266960/OsRPS29/9271697/9271813	39	15	24	107276599/4327087/4327570/4329381/4329563/4329619/4331942/4332257/4336975/4343020/4344590/4349791/4350976/4352308/9266960	107276598/107281656/4324446/4325065/4326383/4329362/4329540/4331346/4332793/4335791/4335865/4336397/4336856/4336976/4338571/4339552/4342219/4343124/4343416/4343620/9266027/9267266/9271697/9271813
osa00500	Starch and sucrose metabolism	22/347	173/5156	0.0026274	0.0026274	0.0547605	OSCIN1/OsTPP4/SUS4/4332950/4334116/SUS7/Os4bglu12/OsGLU3/Os4bglu14/OsAGPL3/ALK/OsGH9B3/4341824/SUS3/DPE1/OsFKII/OsTPS8/OsAGPS1/OsTPP7/Amy3A/B/C*(RAmy3A/B/C)/Os10bglu34/SSI	22	12	10	4329561/4332788/4332950/4334116/4336284/4343910/4345706/4346656/4346885/4347262/4348315/9269493	4330753/4335303/4336145/4336388/4339718/4340567/4340679/4341824/4343975/4344497
osa00520	Amino sugar and nucleotide sugar metabolism	20/347	162/5156	0.00568199	0.00568199	0.0986872	4323899/4325066/4332727/4337166/DIP3/OsAGPL3/4340994/UAM3/OsUXS6/OsFKII/OsUGlcAE2/OsAGPS1/OsUGE4/C10923/4351186/riceXIP/C10150/4351191/C10701/4352146	20	3	17	4332727/4346656/4351187	4323899/4325066/4337166/4338208/4339718/4340994/4343849/4344260/4344497/4346094/4346723/4351185/4351186/4351190/4351191/4351194/4352146
osa04626	Plant-pathogen interaction	22/347	218/5156	0.0350748	0.0350748	0.522166	OsCam1-3,OsCam1-1,OsCam1-2/OsCML10/OsWRKY12/OsCDPK2/4328628/OsCam1-3,OsCam1-1,OsCam1-2/4334250/CDPK12/OsCML15/OsCML9/OsPR1/4342596/4345108/OsCDPK21/OsHsp80.2,OsHsp90/OsCDPK22/4348062/CDPK/OsLRR/4352270/OsCDPK26/OsHsp80.2,OsHsp90	22	10	12	4324384/4328628/4332664/4334250/4336653/4338633/4345108/4346187/4347564/9266580	4325762/4326683/4327560/4339171/4342318/4342596/4347405/4348062/4349249/4350121/4352270/9267802

## Sheet: S5
Table S5. Salt-specific DEGs were co-localized with the stable QTL.
No.	Gene ID	Gene Name	Position(bp)	log2 fold change between s2 and s1	log2 fold change between n2 and n1	△LFC	Gene Annoation
1	Os03g0277500	OsGLYI3	3:9418945:9419670	-2.33954	-0.28205	-2.05749	A glyoxalase gene expressed in rice seed, contributes to seed longevity and salt stress tolerance
2	Os03g0279700		3:9524919-9525850	4.25399	-2.06442	6.31841	ZOS3-09 - C2H2 zinc finger protein, expressed
3	Os03g0280400		3:9575359-9576627	-1.59754	0.379358	-1.97689	Plant-specific domain TIGR01589 family protein, expressed
4	Os03g0281900	OsABCG5	3:9651833:9658024	-4.22716	0.258728	-4.48589	Rice Stomatal Closure Requires Guard Cell Plasma Membrane ATP-Binding Cassette Transporter RCN1/OsABCG5
5	Os03g0283100	OsGSTL2	3:9711224:9717420	-2.71516	-0.749029	-1.96613	Glutathione S-transferase
6	Os03g0283200	OsGSTL1	3:9716253:9722384	-6.3831	-1.21056	-5.17254	Glutathione S-transferase
7	Os03g0284700		3:9795501-9796381	1.66156	0.34292	1.31864	Conserved hypothetical protein. (Os03t0284700-01)
8	Os03g0285200		3:9827520-9828763	-3.83577	-0.880001	-2.95577	Expressed protein
9	Os03g0293600		3:10224027-10225034	2.88699	-0.463675	3.35066	Expressed protein
10	Os03g0294650		3:10280144-10283019	-2.68327	-1.25647	-1.4268	Hypothetical protein. (Os03t0294650-00)
11	Os03g0295300		3:10314345-10316584	-5.35281	-2.79841	-2.5544	Expressed protein
12	Os03g0295866		3:10359847-10361451	-1.70266	-0.253549	-1.44911	Expressed protein
13	Os03g0299700		3:10518913-10520192	2.81997	-0.295819	3.11578	Expressed protein
14	Os03g0299800		3:10525760-10531373	2.54838	0.939875	1.6085	SAG20, putative, expressed
15	Os03g0300400	JIOsPR10	3:10559731:10564277	3.0383	-0.240755	3.27906	Jasmonate inducible pathogenesis-related Class 10 Protein Gene
16	Os03g0301600		3:10620065-10620827	-3.64638	-0.0486712	-3.59771	Calmodulin binding protein, putative, expressed
17	Os03g0304400		3:10752594-10759841	-2.69757	-1.17345	-1.52412	TOPBP1C - Similar to DNA replication protein TOPBP1 from, expressed
18	Os03g0305600		3:10848558-10849987	-2.70188	-0.934356	-1.76752	Mitochondrial import inner membrane translocase subunit Tim17, putative, expressed
19	Os03g0306100	OsGT5	3:10864690-10866049	1.76768	-0.164785	1.93246	Glycosyltransferase, putative, expressed
20	Os03g0306900		3:10911697-10913611	1.69006	0.952574	0.737483	TENA/THI-4 family protein, putative, expressed
21	Os03g0307400		3:10939242-10944192	2.27154	0.571347	1.70019	SMP-30/Gluconolaconase/LRE domain protein, putative, expressed
22	Os03g0308700		3:10990771-10992403	-2.721	1.18187	-3.90286	Retrotransposon protein, putative, unclassified, expressed
23	Os03g0314750	OsTAS3a1	3:11273173:11277614	3.56721	-1.08284	4.65005	MiR393 and miR390 synergistically regulate lateral root growth in rice under different conditions
24	Os03g0284500		3:9783786-9788821	-4.21363	-0.0533404	-4.16028	cat eye syndrome critical region protein 5 precursor, putative, expressed
25	Os03g0293450		3:10217797-10220579	1.67277	-0.113406	1.78618	Hypothetical protein. (Os03t0293450-00)
26	Os03g0293850		3:10235548-10240440	1.69316	0.435709	1.25745	Expressed protein
27	Os03g0302100		3:10649612-10650366	-1.65018	0.0266374	-1.67681	Non-protein coding transcript. (Os03t0302100-01)
28	Os03g0307900		3:10959759-10962360	1.81268	0.360388	1.45229	Expressed protein
29	Os03g0310633		3:11086139-11086842	3.27662	0.40763	2.86899	Non-protein coding transcript. (Os03t0310633-00)
30	Os03g0319300	OsCam1-1	3:11520176:11525356	1.93934	0.705643	1.23369	Salt-stress-responsive calmodulin
31	Os03g0320000	OsSIP1	3:11546582-11549036	1.50201	0.642347	0.859663	Aquaporin SIP2-1, putative, expressed
32	Os03g0321900		3:11653146-11656600	1.85104	0.964944	0.886098	tRNA-specific adenosine deaminase 2, putative, expressed
33	Os03g0322700	OsbZIP29	3:11682525:11686900	1.89851	0.632093	1.26641	Basic leucine zipper transcription factor

## Sheet: S6
Table S6. Primers for qRT-PCR analysis with eight potential candidate genes
Gene ID	Gene Name	Primer direction	Primer sequence	Tm（℃）	Length of amplified fragment(bp)
Os03g0277500	OsGLY13	F	TCAAGGACGTCGCCAAGT	56.6	82
		R	CACTTGTGGGATTGGTCGAG	58.3
Os03g0279700		F	TGTTCGACAGCAGCGACAT	60.01	112
		R	GTCTTGCACTCGAACATCCG	59.28
Os03g0281900	OsABCG5	F	CCTACTTCCTCCTCTTCAG	48.3	91
		R	TACTTGACGAGCGAGATG	48.9
Os03g0283100	OsGSTL2	F	CATTGCGTATGTTCCATT	49	119
		R	GAATCTTGTTCACTTCCTC	45.6
Os03g0283200	OsGSTL1	F	TATGCCAATGCGTTTACCAA	47.2	163
		R	CATACGCAATGTCCACCAAG	44.5
Os03g0300400	JIOsPR10	F	AGTCCACGTACAAGCTCCTC	54	128
		R	TTAGTTGTAAGCGTCCGGGT	57.6
Os03g0319300	OsCam1-1	F	CGTTCAGGGTGTTCGACAAA	59.1	157
		R	TCCTCGTAGTTGATCTGGCC	57.4
Os03g0322700	OsbZIP29	F	GGAAGAAGCGGATGATCAAG	46.2	191
		R	TGCGGTTGAGTAGTGGAGTG	45.2
Os04g0177600	OsActin	F	TGAAGTGTGATGTGGATAT	44.5	94
		R	CTCATACGGTCAGCAATA	46.2

## Sheet: S7
Table S7. Mutations in the putative candidate genes
Gene ID	Gene Name	Promoter	Genn body
			CDS	Utr	Intron
Os03g0277500	OsGLYI3	1	0	0	0
Os03g0279700		4	1	0	0
Os03g0281900	OsABCG5	2	1	0	0
Os03g0283100	OsGSTL2	0	1(1*)	0	2
Os03g0283200	OsGSTL1	0	2	6	22
Os03g0300400	JIOsPR10	4	0	2	3
Os03g0319300	OsCam1-1	9	1	2	4
Os03g0322700	OsbZIP29	0	2	0	0
* indicated non-synonymous mutation

## Sheet: S8
Table S8. The RGI and RGR of the natural population, comprising 162 accessions of cultivated rice
Number	Name	Location	Type	Haplotype	RGI	RGR		Primier	Sequence(5′-3′)	Amplified fragment size(bp)
1	Aiguo	Japan	Improved	Hap1	0.737003	0.9		OsCaM-1-1F	CGCGAGGTCGCTCATGGCGGT	245/255bp
2	Bajin	Japan	Improved	Hap2	0.224525	0.25641		OsCaM-1-1R	AAGCTACCACGTGCATTGCTGC
3	Beiming	Japan	Improved	Hap1	0.728285	0.786667
4	Binxu	Japan	Improved	Hap1	0.781609	0.942529		Hap1: Amplified fragment size 245
5	Changbai11	Jilin	Improved	Hap1	0.724983	0.940476		Hap2: Amplified fragment size 255
6	Changbai15	Jilin	Improved	Hap1	0.788523	0.863636
7	Changbai7	Jilin	Improved	Hap1	0.694797	0.857143
8	Changbai9	Jilin	Improved	Hap1	0.767563	0.977011
9	Chaochan1	Jilin	Improved	Hap1	0.680561	0.863636
10	Chuhuangjin	Japan	Improved	Hap1	0.613982	0.923077
11	Dakong	Japan	Improved	Hap1	0.962963	1.01149
12	Dan137	Liaoning	Improved	Hap1	0.930761	0.987654
13	Dangeng12	Liaoning	Improved	Hap1	0.669873	0.910714
14	Danxingdao1	Liaoning	Improved	Hap1	0.809604	0.9
15	Dongnong419	Heilongjiang	Improved	Hap1	0.821131	1.06667
16	Dongyandao11	Liaoning	Improved	Hap1	0.873706	0.977011
17	Dongyandao18	Liaoning	Improved	Hap1	0.696657	0.896552
18	Fengxuan2	Jilin	Improved	Hap1	0.684442	0.922222
19	Fugeng8	Liaoning	Improved	Hap1	0.887612	0.97619
20	Fugeng8	Liaoning	Improved	Hap2	0.69035	0.942529
21	Fuguang	Japan	Improved	Hap1	0.714175	0.893939
22	Fuhe66	Liaoning	Improved	Hap1	0.819983	1
23	Fuyou33	Liaoning	Improved	Hap1	0.661846	0.733333
24	Gangyu129	Liaoning	Improved	Hap1	0.711246	0.988506
25	Gangyuan8	Liaoning	Improved	Hap1	0.825992	0.944444
26	Guandong53	Japan	Improved	Hap2	0.878239	1
27	Guanshan8	Japan	Improved	Hap1	0.597271	0.857143
28	Guijin	Japan	Improved	Hap1	0.600397	0.733333
29	Guozhu	Jilin	Improved	Hap1	0.828829	1
30	Hejiang12	Heilongjiang	Improved	Hap1	0.729413	0.971014
31	Hejiang16	Heilongjiang	Improved	Hap1	0.745554	0.944444
32	Hejiang16	Heilongjiang	Improved	Hap1	0.666667	0.797101
33	Hongke79	Jilin	Improved	Hap1	0.876512	1.2029
34	Huageng8	Liaoning	Improved	Hap1	0.769091	0.988506
35	Jiaogeng326	Liaoning	Improved	Hap1	0.645363	0.91954
36	Jigeng10	Hebei	Improved	Hap1	0.684609	0.966667
37	Jigeng14	Hebei	Improved	Hap1	0.758291	0.851852
38	Jigeng501	Jilin	Improved	Hap1	0.705282	0.797619
39	Jigeng509	Jilin	Improved	Hap1	1.03708	1.21429
40	Jigeng51	Jilin	Improved	Hap1	0.923345	1.125
41	Jigeng515	Jilin	Improved	Hap1	0.937951	1.24561
42	Jigeng6	Hebei	Improved	Hap1	0.832512	0.977011
43	Jigeng65	Jilin	Improved	Hap1	0.795402	1
44	Jigeng79	Jilin	Improved	Hap1	0.793078	1.04167
45	Jigeng8	Hebei	Improved	Hap1	0.727491	0.955556
46	Jigeng800	Jilin	Improved	Hap1	0.598303	0.846154
47	Jigeng81	Jilin	Improved	Hap1	0.739841	0.966667
48	Jigeng83	Jilin	Improved	Hap1	0.701216	0.833333
49	Jihong9	Jilin	Improved	Hap1	0.61991	0.811111
50	Jileng1	Jilin	Improved	Hap1	0.57	0.87
51	Jilong868	Jilin	Improved	Hap1	0.71952	0.966667
52	Jinongda3	Jilin	Improved	Hap1	0.72823	0.961538
53	Jinongda8	Jilin	Improved	Hap1	0.683886	0.786667
54	Jinongda838	Jilin	Improved	Hap1	0.754805	0.977778
55	Jinongda888	Jilin	Improved	Hap1	0.599104	0.9
56	Jiudao16	Jilin	Improved	Hap1	0.618051	0.736111
57	Jiudao30	Jilin	Improved	Hap1	0.636855	0.75
58	Jiudao33	Jilin	Improved	Hap1	0.666667	0.851852
59	Jiudao44	Jilin	Improved	Hap1	0.785641	0.882353
60	Jiudao6	Jilin	Improved	Hap1	0.602014	0.64
61	Kaigeng3	Liaoning	Improved	Hap1	0.644391	0.844444
62	Kenyou0702	Hebei	Improved	Hap1	0.733333	0.944444
63	Kenyu88	Hebei	Improved	Hap1	0.655993	0.827586
64	Kongyu131	Japan	Improved	Hap1	0.793175	1.05882
65	Liaogeng10	Liaoning	Improved	Hap2	0.503268	0.666667
66	Liaogeng28	Liaoning	Improved	Hap1	0.606822	0.744444
67	Liaogeng294	Liaoning	Improved	Hap1	0.602578	0.758621
68	Liaogeng371	Liaoning	Improved	Hap1	0.694087	0.878788
69	Liaogeng390	Liaoning	Improved	Hap1	0.709239	0.913793
70	Liaogeng399	Liaoning	Improved	Hap1	0.698359	0.888889
71	Liaogeng433	Liaoning	Improved	Hap1	0.652174	0.9
72	Liaogeng534	Liaoning	Improved	Hap1	0.918159	0.898551
73	Liaogeng9	Liaoning	Improved	Hap1	0.659841	0.833333
74	Liaohe1	Liaoning	Improved	Hap1	0.680397	0.844444
75	Liaoxing5	Liaoning	Improved	Hap1	0.839623	1
76	Liaoyan16	Liaoning	Improved	Hap1	0.724442	0.851852
77	Liaoyan166	Liaoning	Improved	Hap1	0.809872	1
78	Liaoyan241	Liaoning	Improved	Hap1	0.610649	0.833333
79	Liaoyan283	Liaoning	Improved	Hap1	0.75738	0.966667
80	Liaoyan912	Liaoning	Improved	Hap1	0.792978	0.888889
81	Liaoyannuo	Liaoning	Improved	Hap1	0.646122	0.944444
82	Liaoyou7	Liaoning	Improved	Hap1	0.807275	0.983333
83	Lisuibo	Japan	Improved	Hap1	0.991627	1.08333
84	Longgeng10	Heilongjiang	Improved	Hap1	0.871769	0.859649
85	Longgeng29	Heilongjiang	Improved	Hap1	0.771941	0.987654
86	Longgeng31	Heilongjiang	Improved	Hap1	0.95266	0.942029
87	Luyu132	Japan	Improved	Hap1	0.631638	0.744444
88	Luyu20	Japan	Improved	Hap1	0.717149	0.955556
89	Meifeng1158	Liaoning	Improved	Hap1	0.672024	0.911111
90	MeJie	Japan	Improved	Hap1	0.638292	0.844444
91	Miyang23	Korea	Improved	Hap2	0.48	0.65
92	Nipponbare	Japan	Improved	Hap1	0.747225	0.938272
93	Nonglin11	Japan	Improved	Hap2	0.784483	0.83908
94	Nonglin22	Japan	Improved	Hap1	0.872778	0.988889
95	Nonglin34	Japan	Improved	Hap1	0.742725	0.84127
96	Nonglin6	Japan	Improved	Hap1	0.662508	0.814815
97	Qianzhonglang1	Liaoning	Improved	Hap1	0.888013	1.01149
98	Qiaogeng818	Liaoning	Improved	Hap1	0.720662	0.888889
99	Qinglin668	Jilin	Improved	Hap1	0.65095	0.785714
100	Qiufeng	Japan	Improved	Hap1	0.858523	1.0641
101	Qiuqing	Japan	Improved	Hap1	0.695652	0.966667
102	Qiuyu	Japan	Improved	Hap1	0.6337	0.911111
103	Sentianzaosheng	Japan	Improved	Hap1	0.694551	0.901235
104	Shangyu397	Japan	Improved	Hap1	0.813004	1.01852
105	Shangzhou	Japan	Improved	Hap1	0.812063	0.933333
106	Shanjiao5	Xinjiang	Improved	Hap1	0.709645	1
107	Shendong189	Liaoning	Improved	Hap1	0.623009	0.839286
108	Shengnong1	Liaoning	Improved	Hap1	0.678612	0.833333
109	Shennong014	Liaoning	Improved	Hap1	0.632568	0.766667
110	Shennong016	Liaoning	Improved	Hap1	0.922506	1.06944
111	Shennong604	Liaoning	Improved	Hap1	0.678382	0.966667
112	Shennong606	Liaoning	Improved	Hap1	0.811493	0.962963
113	Shennong611	Liaoning	Improved	Hap1	0.604926	0.747126
114	Shennong702	Liaoning	Improved	Hap1	0.755637	0.885057
115	Shennong9017	Liaoning	Improved	Hap1	0.720249	0.964286
116	Shennong9816	Liaoning	Improved	Hap1	0.812931	0.982759
117	Shennongxiangnuo1	Liaoning	Improved	Hap1	0.763218	0.954023
118	Shuangye	Japan	Improved	Hap1	0.715224	1.02778
119	Songgeng21	Heilongjiang	Improved	Hap1	0.713964	0.888889
120	Songgeng6	Jilin	Improved	Hap2	0.761338	0.956522
121	Songgeng7	Heilongjiang	Improved	Hap1	0.885614	1.01389
122	Songgeng8	Heilongjiang	Improved	Hap1	0.671327	0.747126
123	Songgneg2	Heilongjiang	Improved	Hap1	0.785714	1.02667
124	Songliao1	Jilin	Improved	Hap1	0.603041	0.933333
125	Songliao4	Jilin	Improved	Hap1	0.788709	0.96
126	Songqian	Japan	Improved	Hap1	0.622986	0.892857
127	Tengban5	Japan	Improved	Hap1	0.670721	0.925926
128	Tengnian	Japan	Improved	Hap1	0.82263	0.966667
129	Tengxi144	Japan	Improved	Hap1	0.615873	0.855556
130	Tengxi51	Japan	Improved	Hap1	0.672053	0.769231
131	Tijin	Japan	Improved	Hap1	0.762006	0.923077
132	Tinian	Japan	Improved	Hap1	0.697898	0.761905
133	Tong31	Jilin	Improved	Hap1	0.827578	1.13636
134	Tong88-7	Jilin	Improved	Hap1	0.731626	0.938272
135	Tonghe899	Jilin	Improved	Hap1	0.661329	0.862069
136	Tongxi12	Jilin	Improved	Hap1	0.64813	0.92
137	Tongxi935	Jilin	Improved	Hap2	0.669876	0.888889
138	Tongyuanxiang518	Jilin	Improved	Hap1	0.604396	0.873563
139	Wuyoudao4	Heilongjiang	Improved	Hap1	0.631579	0.952381
140	Xiabei	Japan	Improved	Hap1	0.644898	0.805556
141	Xindai	Japan	Improved	Hap1	0.794308	1
142	Xingguo	Jilin	Improved	Hap1	0.766429	0.944444
143	Xinxue	Japan	Improved	Hap1	0.782229	0.954023
144	Xiufeng	Japan	Improved	Hap1	0.703925	0.961538
145	Yanfeng47	Liaoning	Improved	Hap1	0.729212	0.933333
146	Yangeng188	Liaoning	Improved	Hap1	0.79886	0.977778
147	Yangeng218	Liaoning	Improved	Hap1	0.627714	0.844444
148	Yangeng456	Liaoning	Improved	Hap1	0.639709	0.755556
149	Yangeng48	Liaoning	Improved	Hap1	0.785981	0.944444
150	Yangeng68	Liaoning	Improved	Hap1	0.74804	1
151	Yinfangzhu	Japan	Improved	Hap1	0.855805	1.0119
152	Yingdao1	Liaoning	Improved	Hap1	0.730319	0.765432
153	Yingyan3	Liaoning	Improved	Hap1	0.602302	0.933333
154	Yuanzi2	Japan	Improved	Hap1	0.820499	0.904762
155	Yueluzaosheng	Japan	Improved	Hap1	0.634636	0.864198
156	Yueyu	Japan	Improved	Hap1	0.73271	1.05357
157	Yuhuo	Japan	Improved	Hap1	0.743396	0.962963
158	Zaofeng	Japan	Improved	Hap1	0.849877	0.97619
159	Zaoshengguofu	Japan	Improved	Hap1	0.606918	0.781609
160	Zhongdan2	Liaoning	Improved	Hap1	0.837288	0.966667
161	Zhuangyu3	Liaoning	Improved	Hap1	0.712779	0.853333
162	Zupei7	Jilin	Improved	Hap1	0.812524	0.973333
